# Supplementary material for: Automatic extraction of candidate nomenclature terms using the doublet method
Source: BMC Med Inform Decis Mak. 2005 Oct 18;5:35. doi: 10.1186/1472-6947-5-35 (PMC1274323; doi:10.1186/1472-6947-5-35)
Supplement: Additional file 2 — Doubuniq.pl is a Perl script that parses the reference nomenclature (neocl.xml) and ouputs a list of terms that contain one or more unique doublets (i.e., terms that contain a doublet that is not found in any other term from the same nomenclature). [file 1472-6947-5-35-S2.pl]

#!/usr/local/bin/perl
#doubuniq.pl
#
#This Perl script was created by Jules J. Berman on Jan. 1, 2005
#and revised June 19, 2005
#
#The software is provided "as is", without warranty of any kind,
#express or implied, including but not limited to the warranties
#of merchantability, fitness for a particular purpose and
#noninfringement. in no event shall the authors or copyright
#holders be liable for any claim, damages or other liability,
#whether in an action of contract, tort or otherwise, arising
#from, out of or in connection with the software or the use or
#other dealings in the software.
#
#As a courtesy, users of this script should cite the following
#publication:
#
#Berman JJ.  Automatic extraction of candidate nomenclature terms
#using the fast doublet method.  Submitted, BMC Med Inform
#Decis Mak, January 6, 2005.
#
#neocl.xml is the classification of all neoplastic lesions.
#
#
#What does this script do?
#
#This script will take a nomenclature and determine which terms
#are NOT composed entirely of word-doublets found in other terms.
#
#The reference nomenclature used in this script is neocl.xml
#neocl.xml has been described in two prior open access publications:
#
#
#Berman JJ. Tumor taxonomy for the developmental lineage classification
#of neoplasms. BMC Cancer. 2004 Nov 30;4(1):88.
#
#
#Berman JJ. Tumor classification: molecular analysis meets Aristotle.
#BMC Cancer. 2004 Mar 17;4(1):10.
#
#
#The latest version of the file neocl.xml is available at:
#www.pathologyinformatics.org/informatics_r.htm
#
#
use strict;
open (TEXT,"neocl.xml")||die"Cannot";
open (OUT,">new.txt")||die"Cannot";
my $line = " ";
my ($phrase, $totalterms, @hoparray, $count, $phrasecodes, $i, %count, $phrasecount);
while ($line ne "")
  {
  $line = <TEXT>;
  next if ($line !~ /\"(C[0-9]{7})\"/);
  next if ($line =~ /\"C000000/);
  $line =~ /\"\> ?(.+) ?\<\//;
  $phrase = $1;
  next if ($phrase =~ /^[a-z\-]+ \- /);
  $totalterms++;
  $phrase =~ tr/0-9a-z -/ /cd;
  $phrase =~ s/^ +//o;
  $phrase =~ s/ +$//o;
  $phrase =~ s/ +/ /g;
  @hoparray = split(/ /,$phrase);
  for ($i=0;$i<(scalar(@hoparray)-1);$i++)
      {
      $count{"$hoparray[$i] $hoparray[$i+1]"}++;
      }
  }
close TEXT;
open (TEXT,"neocl.xml")||die"Cannot";
$line = " ";
$count = 0;
OUTER: while ($line ne "")
  {
  $line = <TEXT>;
  next if ($line !~ /\"(C[0-9]{7})\"/);
  next if ($line =~ /\"C000000/);
  $phrasecount = 0;
  $line =~ /\"\> ?(.+) ?\<\//;
  $phrase = $1;
  next if ($phrase =~ /^[a-z\-]+ \- /);
  $phrase =~ tr/0-9a-z -/ /cd;
  $phrase =~ s/^ +//o;
  $phrase =~ s/ +$//o;
  $phrase =~ s/ +/ /g;
  @hoparray = split(/ /,$phrase);
  next if (scalar(@hoparray) < 2);
  $phrasecodes = "";
  for ($i=0;$i<(scalar(@hoparray)-1);$i++)
      {
      if ($count{"$hoparray[$i] $hoparray[$i+1]"} < 2)
          {
          print OUT "$phrase\n";
          goto OUTER;
          }
      $phrasecount++;
      }
   #$count++;
   #print OUT "$phrase\n";
   goto OUTER;
  }
close TEXT;
print "\nThe total number of terms is $totalterms";
exit;
