# Supplementary material for: Automatic extraction of candidate nomenclature terms using the doublet method
Source: BMC Med Inform Decis Mak. 2005 Oct 18;5:35. doi: 10.1186/1472-6947-5-35 (PMC1274323; doi:10.1186/1472-6947-5-35)
Supplement: Additional file 3 — Doubuniq.txt is the output file of doubuniq.pl, and consists of 6,305 terms from the reference nomenclature (neocl.xml) that contain one or more unique doublets (i.e., terms that contain a doublet that is not found in any other term from the same nomenclature). [file 1472-6947-5-35-S3.txt]

ovary dermoid cyst
testis teratoma
undifferentiated immature teratoma
undifferentiated malignant teratoma
intermediate immature teratoma
intermediate malignant teratoma
malignant struma ovarii
struma ovarii and carcinoid
orbit dermoid cyst
orbital dermoid cyst
immature mediastinal teratoma
mediastinal immature teratoma
mediastinum immature teratoma
immature gastric teratoma
stomach teratoma
gastric mature teratoma
mature gastric teratoma
stomach mature teratoma
intramedullary spinal cord teratoma
intramedullary spinal teratoma
spinal cord with intramedullary teratoma
spinal cord intramedullary teratoma
central nervous system dermoid cyst
cns dermoid cyst
testis embryonal carcinoma
testicular mixed chorio ca and embryonal carcinoma
testicular mixed chorio cancer and embryonal carcinoma
immature testicular teratoma
testicular immature teratoma
testis immature teratoma
mature testicular teratoma
testicular mature teratoma
testis mature teratoma
mediastinum teratoma
pineal area teratoma
pineal region teratoma
pineal area mature teratoma
pineal region mature teratoma
atypical pineal teratoma
pineal area immature teratoma
pineal region immature teratoma
central nervous system mature teratoma
cns mature teratoma
central nervous system immature teratoma
cns immature teratoma
mature mediastinal teratoma
mediastinum mature teratoma
ovarian cystic teratoma
ovary cystic teratoma
ovarian dermoid cyst with secondary neoplasm
ovarian dermoid cyst with secondary tumor
ovarian dermoid cyst with secondary tumour
ovarian solid teratoma
testicular polyembryoma
testis polyembryoma
ovary polyembryoma
ovary teratoma
immature ovarian teratoma
ovarian germ cell immature teratoma
mature ovarian teratoma
ovary mature teratoma
mature cystic teratoma
adult cystic teratoma
adult teratoma
hepatoblastoma involving childhood
childhood hepatoblastoma
pediatric embryonal hepatoma
pediatric hepatoblastoma
lung blastoma
pulmonary blastoma
pleuropulmonary blastoma
adult nephroblastoma
adult renal adenosarcoma
benign mest
metanephric adenosarcoma in a young adult
nephroblastoma-like tumor
nephroblastoma-like tumour
nephroblastoma-like neoplasm
wagr complex
wagr complices
wagr contiguous gene syndrome
wagr syndrome
wagr syndromes
childhood congenital mesoblastic nephroma
pediatric congenital mesoblastic nephroma
classical congenital mesoblastic nephroma
classic congenital mesoblastic nephroma
cellular congenital mesoblastic nephroma
cellular type congenital mesoblastic nephroma
hepatoblastoma with pure fetal epithelial differentiation
hepatoblastoma with combined fetal epithelial differentiation
macrotrabecular hepatoblastoma
small cell undifferentiated hepatoblastoma
mixed epithelial and mesenchymal hepatoblastoma
mixed hepatoblastoma with teratoid features
cyst with nephroma
nephroma involving cyst
adult mesoblastic nephroma
cystic hamartoma
leiomyomatous renal hamartoma
solid and cystic biphasic neoplasm
solid and cystic biphasic tumor
solid and cystic biphasic tumour
stage 1 nephroblastoma
stage i nephroblastoma
stage 2 nephroblastoma
stage ii nephroblastoma
stage 3 nephroblastoma
stage iii nephroblastoma
stage 4 nephroblastoma
stage iv nephroblastoma
ovarian germ cell monodermal and highly specialized teratoma
mixed cell type kidney adenosarcoma
mixed cell type nephroblastoma
spermatocytic seminoma
mixed germ cell-sex cord-stromal tumor gonadoblastoma
mixed germ cell-sex cord-stromal tumour gonadoblastoma
testicular intratubular germ cell neoplasia
testis intratubular germ cell neoplasia
malignant gct
stage 1 extragonadal primary seminoma
stage i extragonadal primary seminoma
intracranial germinoma
classic seminoma
typical seminoma
stage 1a testicular cancer
mediastinal choriocarcinoma
mediastinum choriocarcinoma
mediastinum embryonal carcinoma
mediastinal teratocarcinoma
mediastinum teratocarcinoma
mediastinum with teratocarcinoma
mediastinal seminoma
mediastinum seminoma
pineal dysgerminoma
pineal region dysgerminoma
testicular seminoma pure
testis seminoma
intratubular seminoma
testicular mixed embryonal carcinoma and yolk sack neoplasm
ovary with dysgerminoma
ovary dysgerminoma
ovary embryonal carcinoma
pineal germinoma
pineal region germinoma
immature extragonadal teratoma
extragonadal primary nonseminoma
testicular germ cell neoplasm non-seminomatous
testicular germ cell tumor non-seminomatous
testicular germ cell tumour non-seminomatous
mixed teratoma and seminoma
pure seminoma
seminoma with high mitotic rate
seminoma with high mitotic index
retinal anlage neoplasm
retinal anlage tumor
retinal anlage tumour
alveolar rhabdo
primary cutaneous epidermotropic alveolar rhabdomyosarcoma
rhabdoid sarcoma
childhood medulloblastoma
pediatric medulloblastoma
adult medulloblastoma
central nervous system medulloepithelioma
ciliary body medulloepithelioma
ciliary body with medulloepithelioma
adamantinoma-like ewing sarcoma
cerebral hemispheres neuroblastoma
cerebral hemispheric neuroblastoma
cerebrum neuroblastoma
pnet cerebral neuroblastoma
spongioblastoma polare
primitive polar spongioblastoma
supratentorial pnet
adrenal gland neuroblastoma
adrenal neuroblastoma
adrenal with neuroblastoma
bone ewing sarcoma
bone with ewing sarcoma
desmoplastic medulloblastoma
cerebral hemisphere pnet
cerebral hemispheres pnet
cerebral pnet
cerebrum pnet
spinal cord neuroblastoma
medulloblastoma with leptomeningeal spread
cerebellar vermis with medulloblastoma
region 17p13 allelic loss associated medulloblastomas
nevoid basal cell ca syndrome associated medulloblastoma
nevoid basal cell cancer syndrome associated medulloblastoma
nevoid basal cell carcinoma syndrome associated medulloblastoma
spinal cord pnet
kadish stage c olfactory neuroblastoma
extracranial neuroblastoma
prostate embryonal rhabdomyosarcoma
prostatic embryonal rhabdomyosarcoma
embryonal extrahepatic bile duct rhabdomyosarcoma
extrahepatic bile duct embryonal rhabdomyosarcoma
paranasal sinus olfactory neuroblastoma
stage 1 retinoblastoma
stage i retinoblastoma
stage 1a retinoblastoma
stage ia retinoblastoma
stage ib retinoblastoma
stage 2 retinoblastoma
stage ii retinoblastoma
stage 2a retinoblastoma
stage iia retinoblastoma
stage iib retinoblastoma
stage iic retinoblastoma
stage 3 retinoblastoma
stage iii retinoblastoma
stage 3a retinoblastoma
stage iiia retinoblastoma
stage iiib retinoblastoma
stage 4 retinoblastoma
stage iv retinoblastoma
undifferentiated retinoblastoma
spontaneously regressed retinoblastoma
spontaneously regressing retinoblastoma
orbit embryonal rhabdomyosarcoma
orbital embryonal rhabdomyosarcoma
orbit with alveolar rhabdomyosarcoma
orbit alveolar rhabdomyosarcoma
orbital alveolar rhabdomyosarcoma
vagina embryonal rhabdomyosarcoma
vaginal embryonal rhabdomyosarcoma
peripheral neuroblastoma
peripheral ganglioneuroblastoma
peripheral nervous system ganglioneuroblastoma
pns ganglioneuroblastoma
mediastinum with ganglioneuroblastoma
mediastinal ganglioneuroblastoma
mediastinum ganglioneuroblastoma
mediastinal neuroblastoma
mediastinum neuroblastoma
stage 1 neuroblastoma
stage i neuroblastoma
stage 2 neuroblastoma
stage ii neuroblastoma
stage 3 neuroblastoma
stage iii neuroblastoma
disseminated neuroblastoma
stage 4 neuroblastoma
stage iv neuroblastoma
kadish stage a olfactory neuroblastoma
kadish stage b olfactory neuroblastoma
large cell medulloblastoma
retina neuroblastoma
retinal neuroblastoma
adrenal gland and sympathetic nervous system neuroblastomas
adrenal gland and sympathetic nervous system with neuroblastomas
trilateral retinoblastoma
extra-osseous ewing sarcoma
extraskeletal ewing sarcoma
desmoplastic nodular medulloblastoma
askin neoplasm
askin tumor
askin tumour
thoracopulmonary region pnet
pancreatic pnet
nasal cavity olfactory neuroblastoma
nasal cavity with olfactory neuroblastoma
adrenal ganglioneuroblastoma
adrenal gland ganglioneuroblastoma
embryonal childhood rhabdomyosarcoma
alveolar childhood rhabdomyosarcoma
adult pineoblastoma
bilateral retinoblastoma
unilateral retinoblastoma
osseous peripheral neuroepithelioma
embryo with rhabdomyosarcoma
rhabdomyosarcoma arising in embryo
rhabdomyosarcoma involving embryo
rhabdomyosarcoma arising from embryo
rhabdomyosarcoma of embryo
rhabdomyosarcoma of the embryo
childhood intraocular retinoblastoma
pediatric intraocular retinoblastoma
childhood extraocular retinoblastoma
pediatric extraocular retinoblastoma
botryoid rhabdomyosarcoma
botryoid sarcoma
adult-type sarcoma botryoides of the vagina
adult type sarcoma botryoides of vagina
peripheral pnet
peripheral primitive neuroectodermal tumors
peripheral primitive neuroectodermal tumours
pineal gland pnet
pineal pnet
adult brain medulloblastoma
melanotic medulloblastoma
neuroblastoma stage ivs
pepper syndrome
stage ivs neuroblastoma
benign and malignant esophageal neoplasms
esophageal tumors
esophageal tumours
gingiva neoplasm
gingiva tumor
gingiva tumour
hypopharyngeal neoplasms
hypopharynx neoplasm
hypopharynx tumor
hypopharynx tumour
ileal neoplasm
ileal tumor
ileal tumour
ileum neoplasm
ileum tumor
ileum tumour
intestines neoplasm
intestines tumor
intestines tumour
diffuse palmoplantar keratoderma
keratosis palmaris et plantaris
unna-thost disease
squamous cis involving skin
senile hyperkeratosis
senile keratosis
actinic keratoses
senile hyperkeratoses
senile keratoses
kraurosis penis
penile leukoplakia
penis leukoplakia
breisky disease
kraurosis vulvae
vulva leucoplakia
vulval leukoplakia
vulvar leucoplakia
vulvar lsa
vulvar lichen sclerosis et atrophicus
os with keratoses
keratoses involving os
mouth keratoses
mouth keratosis
oral keratoses
oral keratosis
oral mucosa leukokeratosis
lip neoplasms
lung neoplasms
pulmonary neoplasm
pulmonary tumor
pulmonary tumour
nasal cavity polyp
nasal polyp
nose with polyp
polyp arising in nose
polyp involving nose
polyp arising from nose
polyp of nose
polyp of the nose
nasopharyngeal neoplasms
nasopharynx neoplasm
nasopharynx tumor
nasopharynx tumour
oropharyngeal neoplasms
oropharynx neoplasm
oropharynx tumor
oropharynx tumour
hamoudi tumor
hamoudi tumour
hamoudi neoplasm
familial polyposis
hereditary adenomatous polyposis coli
rectum neoplasm
rectum tumor
rectum tumour
singers node
singers nodule
singer node
singer nodule
vocal cord nodule
tonsillar neoplasms
neoplasms urethra
tumors urethra
tumours urethra
urethra neoplasms
urethra tumors
urethra tumours
urethral neoplasms
urethral tumors
urethral tumours
vocal cord polyp
angioma pigmentosum atrophicum
atrophoderma pigmentosum
kaposi dermatosis
kaposi disease
kaposi xeroderma
melanosis lenticularis progressiva
pigmented epitheliomatosis
kaposi with xeroderma
xeroderma arising in kaposi
xeroderma involving kaposi
xeroderma arising from kaposi
xeroderma of kaposi
xeroderma pigmentosum syndrome
xp syndrome
cecal adenoca
cecal adenocarcinoma
cecal ca
cecal cancer
lethal midline carcinoma arising in young people
lethal midline carcinoma involving young people
lethal midline carcinoma arising from young people
lethal midline carcinoma of young people
lethal midline carcinoma of the young people
young people with lethal carcinoma of midline organs
young people with lethal carcinoma of the midline organs
bronchial adenoma
bronchus adenoma
solitary endobronchial papilloma
solitary pulmonary papilloma
colon villous adenoma
colonic villous adenoma
large intestine villous adenoma
genital leukoplakia
genitals leukoplakia
genitals with leukoplakia
leukoplakia arising in genitals
leukoplakia involving genitals
leukoplakia arising from genitals
leukoplakia of genitals
pulmonary cancer
pulmonary carcinoma
pulmonary adenoca
pulmonary ca
lung true papillary carcinoma
lung sebaceous carcinoma
oesophagus malignant neoplasm with upper third
ethmoidal sinus malignancy
clitoral malignancy
malignant clitoral neoplasm
malignant clitoral tumor
malignant clitoral tumour
malignant clitoris neoplasm
malignant clitoris tumor
malignant clitoris tumour
benign vaginal neoplasms
benign vulval neoplasm
benign vulval tumor
benign vulval tumour
severe esophageal dysplasia
trachea severe epithelial dysplasia
tracheal severe epithelial dysplasia
high-grade bladder intraurothelial neoplasia
high-grade intraurothelial neoplasia
urothelial cis
bladder cis
urothelial dysplasia
dysplasia arising in urothelial cells
dysplasia involving urothelial cells
dysplasia arising from urothelial cells
dysplasia of urothelial cells
dysplasia of the urothelial cells
dysplastic urothelium
polypoid sinus degeneration
vagina leukoplakia
vaginal leukoplakia
vagina polyp
vaginal polyp
keratotic papilloma
oral mucosa hairy leukoplakia
pulmonary adenomatosis
multifocal micronodular pneumocyte hyperplasia in tuberous sclerosis
adnexa carcinoma
skin appendage adenoca
skin appendage ca
skin appendage cancer
ductal papilloma
urinary tract inverted papilloma
klatskin tumor
klatskin tumour
klatzkin tumor
klatzkin tumour
colon adenoma
colon adenomatous polyp
colonic adenoma
colonic adenomatous polyp
large intestine adenomatous polyp
aberrant crypt
precancerous crypt
atypical crypt
schmincke neoplasm
schmincke tumor
schmincke tumour
gingiva leukoplakia
gingival leukoplakia
glossal leukoplakia
tongue leucoplakia
tongue leukoplakia
vater cancer ampulla
maxillary antral polyp
ethmoidal polyp
ethmoid with polyp
keratotic vocal cord
vocal cords with leukoplakia
vocal cords leukoplakia
gingiva polyp
gingival polyp
gum polyp
lips with leukoplakia
leukoplakia arising in lips
leukoplakia involving lips
leukoplakia arising from lips
leukoplakia of lips
lips leukoplakia
glossal hairy leukoplakia
tongue hairy leukoplakia
esophageal leukoplakia
esophagus leukoplakia
oesophagus leukoplakia
gastric dysplasia
stomach dysplasia
gastric mucosa intestinal metaplasia
anal polyp
anus polyp
vulva polyp
vulvar polyp
krukenberg tumor
krukenberg tumour
non-small-cell lung carcinomas
lung cancer non small cell
nonsmall cell lung cancer
esophageal scc
esophagus scc
oesophageal scc
oesophagus scc
vulva paget disease
vulvar paget disease
bladder mucinous adenocarcinoma
buccal mucosa scc
anal condyloma acuminatum
anal condylomata
anus condylomata
eyelid papilloma
benign epithelioma
verrucous papilloma
pinkus fibroepithelioma
pinkus neoplasm
pinkus tumor
pinkus tumour
schneiderian adenoca
schneiderian adenocarcinoma
schneiderian ca
schneiderian cancer
schneiderian carcinoma
bile duct cystadenocarcinoma
biliary cystadenocarcinoma
alveoli with adenoma
adenoma arising in alveoli
adenoma involving alveoli
adenoma arising from alveoli
adenoma of alveoli
alveolar adenoma
alveoli adenoma
intracystic papilloma
sebaceous epithelioma
colon cancers
colon carcinomas
colonic adenocarcinomas
colonic cancers
colonic carcinomas
eyelid epidermoid papilloma
eyelid basal cell papilloma
eyelid seborrheic keratosis
nasal vestibule papilloma
pancreas cystadenoma
pancreatic cystadenoma
vulva condylomata acuminata
vulvar condylomata acuminata
anogenital papillomaviral intraepithelial neoplasia
tongue neoplasm base
tongue tumor base
tongue tumour base
cecal neoplasm
cecal tumor
cecal tumour
appendiceal neoplasm
appendiceal tumor
appendiceal tumour
gallbladder stage carcinoma
extrahepatic bile duct stage carcinoma
vater neoplasm ampulla
vater tumor ampulla
vater tumour ampulla
lung clear cell carcinoma
lung giant cell carcinoma
pulmonary giant cell carcinoma
lung adenoma
pulmonary adenoma
skin clear cell squamous cell carcinoma
skin acantholytic squamous cell carcinoma
ferguson-smith multiple self healing epithelioma
ferguson-smith neoplasm
ferguson-smith tumor
ferguson-smith tumour
ferguson-smith with multiple self healing epithelioma
multiple self healing epithelioma arising in ferguson-smith
multiple self healing epithelioma involving ferguson-smith
multiple self healing epithelioma arising from ferguson-smith
multiple self healing epithelioma of ferguson-smith
cutaneous dyskeratotic papilloma
cutaneous hyperkeratotic papilloma
cutaneous parakeratotic papilloma
skin with dyskeratotic papilloma
dyskeratotic skin papilloma
skin with hyperkeratotic papilloma
hyperkeratotic skin papilloma
skin with parakeratotic papilloma
parakeratotic skin papilloma
skin dyskeratotic papilloma
skin hyperkeratotic papilloma
skin parakeratotic papilloma
vagina dysplasia
vulvar cis
vulva grade 0 with intraepithelial neoplasia
severe vin
vulva severe intraepithelial neoplasia
vulvar grade intraepithelial neoplasia
vulvar severe intraepithelial neoplasia
pulmonary hilum malignancy
intestinal malignancy
epiglottal carcinoma in situ
epiglottic adenoca in situ
epiglottic adenocarcinoma in situ
epiglottic ca in situ
epiglottic cancer in situ
epiglottic carcinoma in situ
epiglottis adenoca in situ
epiglottis adenocarcinoma in situ
epiglottis ca in situ
epiglottis cancer in situ
epiglottis carcinoma in situ
anal intraepithelial neoplasia
anus intraepithelial neoplasia
cutaneous papilloma
scrotum squamous cell carcinoma
grade 1 vaginal intraepithelial neoplasia
grade i vaginal intraepithelial neoplasia
mild vaginal dysplasia
vagina mild dysplasia
vaginal grade intraepithelial neoplasia
vaginal mild dysplasia
vain grade
grade 2 vaginal intraepithelial neoplasia
grade ii vaginal intraepithelial neoplasia
grade vain
moderate vaginal dysplasia
vagina moderate dysplasia
vaginal moderate dysplasia
vain 2
vain ii
glossal scc
skin spindle cell squamous carcinoma
laryngeal keratosis
laryngeal leukoplakia
larynx keratosis
ulcerated mouth leukoplakia
ulcerated oral leukoplakia
speckled mouth leukoplakia
speckled oral leukoplakia
papillary leukoplakia
verrucous mouth leukoplakia
verrucous oral leukoplakia
smokers keratosis
interaretynoid leukoplakia
peutz jeghers polyp
vulval intraepithelial neoplasia
vulval dysplasia
intraepithelial neoplasia vulva
grade 1 vin
grade 1 vulvar intraepithelial neoplasia
grade i vin
grade i vulvar intraepithelial neoplasia
grade vin
mild vulva dysplasia
mild vulvar dysplasia
vulva mild dysplasia
vulvar mild dysplasia
grade 2 vin
grade ii vin
moderate vulva dysplasia
moderate vulvar dysplasia
vulva moderate dysplasia
vulvar moderate dysplasia
benign rectal neoplasms
benign rectal tumors
benign rectal tumours
benign gi neoplasm
benign gi tumor
benign gi tumour
duodenal adenoca
duodenal adenocarcinoma
duodenal ca
duodenal cancer
duodenal carcinoma
duodenum cancer
duodenum carcinoma
cutaneous epidermoid carcinoma
skin epidermoid carcinoma
glossal cancer
tonsil adenoca
tonsil adenocarcinoma
tonsil ca
tonsil cancer
tonsil carcinoma
tonsillar adenoca
tonsillar adenocarcinoma
tonsillar ca
tonsillar cancer
tonsillar carcinoma
epiglottal malignancy
vocal cord dysplasia
laryngeal dysplasia
larynx dysplasia
esophageal intraepithelial neoplasia
esophagus intraepithelial neoplasia
esophageal low-grade intraepithelial neoplasia
mild esophageal dysplasia
moderate esophageal dysplasia
biliary tract intraepithelial neoplasia
mild biliary tract dysplasia
colon low grade dysplasia
colon low-grade dysplasia
colon mild dysplasia
colonic low grade dysplasia
colonic low-grade dysplasia
colonic mild dysplasia
large bowel mild dysplasia
low grade colon dysplasia
low grade colonic dysplasia
low grade large intestine dysplasia
low-grade colon dysplasia
low-grade colonic dysplasia
low-grade colorectal dysplasia
low-grade large intestine dysplasia
mild colon dysplasia
mild colonic dysplasia
mild colorectal dysplasia
rectum dysplasia
mild rectal dysplasia
rectal mild dysplasia
rectum mild dysplasia
moderate rectal dysplasia
rectal moderate dysplasia
rectum moderate dysplasia
marked rectal dysplasia
rectal marked dysplasia
rectal severe dysplasia
rectum marked dysplasia
rectum severe dysplasia
severe rectal dysplasia
throat cancer
rectosigmoid junction neoplasm
rectosigmoid junction tumor
rectosigmoid junction tumour
cutaneous non-melanoma cancer
skin with nonmelanoma ca
skin non-melanoma cancer
pulmonary oat cell carcinoma
small cell carcinomas
small cell carcinoma of hypercalcemic type
small cell carcinoma of the hypercalcemic type
rectal villous adenoma
rectum villous adenoma
glottic adenoca
glottic adenocarcinoma
glottic ca
glottic cancer
glottic carcinoma
glottis adenoca
glottis adenocarcinoma
glottis ca
glottis cancer
glottis carcinoma
colon hyperplastic polyp
colon metaplastic polyp
colonic hyperplastic polyp
colonic metaplastic polyp
hyperplastic colonic polyp
large intestine hyperplastic polyp
metaplastic colon polyp
metaplastic colonic polyp
metaplastic large intestine polyp
duodenal adenoma
epiglottal neoplasm
epiglottal tumor
epiglottal tumour
vagina condylomata acuminata
vaginal condylomata acuminata
squamous cell cis
precancerous lesion
precancerous carcinoma
precancerous carcinomas
precancerous conditions
precancerous foci
precancerous focus
precancerous lesions
precancerous neoplasia
precancerous neoplasm
precancerous neoplastic condition
precancerous nodule
precancerous nodules
precancerous state
precancerous tumor
precancerous tumour
preneoplastic lesion
preneoplastic carcinoma
preneoplastic carcinomas
preneoplastic condition
preneoplastic conditions
preneoplastic foci
preneoplastic focus
preneoplastic lesions
preneoplastic nodule
preneoplastic nodules
preneoplastic state
preneoplastic tumor
preneoplastic tumour
premalignant lesion
premalignant carcinoma
premalignant carcinomas
premalignant conditions
premalignant foci
premalignant focus
premalignant lesions
premalignant neoplasia
premalignant neoplasm
premalignant neoplastic condition
premalignant nodule
premalignant nodules
premalignant state
premalignant tumor
premalignant tumour
carcinoma in-situ
in-situ carcinoma
intra-epithelial tumor
intra-epithelial tumour
intra-epithelial neoplasm
benign verrucous lesion
verruca vulgaris
urethra papilloma
urethral papilloma
colon moderate dysplasia
colonic moderate dysplasia
large bowel moderate dysplasia
moderate colon dysplasia
moderate colonic dysplasia
moderate colorectal dysplasia
gastric mucinous adenocarcinoma
stomach mucinous adenocarcinoma
stomach signet ring cell adenocarcinoma
duodenal villous adenoma
duodenum villous adenoma
small intestinal adenoma
adenoid cystic oesophagus carcinoma
oesophagus adenoid cystic carcinoma
esophagus mucoepidermoid carcinoma
mucoepidermoid oesophagus carcinoma
stomach papillary adenocarcinoma
stomach adenosquamous carcinoma
stomach squamous cell carcinoma
gastric anaplastic carcinoma
gastric undifferentiated carcinoma
stomach anaplastic carcinoma
stomach undifferentiated carcinoma
large intestine epidermoid carcinoma
large intestine squamous cell carcinoma
squamous colon carcinoma
adenosquamous large intestine carcinoma
large intestine adenosquamous carcinoma
colon tubulovillous adenoma
colonic tubulovillous adenoma
large intestine tubulovillous adenoma
benign colloid appendiceal cystadenoma
benign mucinous appendiceal cystadenoma
benign mucinous appendix cystadenoma
appendiceal colloid cystadenocarcinoma
appendiceal colloidal cystadenocarcinoma
appendiceal mucinous cystadenocarcinoma
appendix colloid cystadenocarcinoma
appendix colloidal cystadenocarcinoma
appendix mucinous cystadenocarcinoma
appendiceal mucocele
appendiceal villous adenoma
appendix villous adenoma
colon inflammatory polyp
colonic inflammatory polyp
large intestine inflammatory polyp
colon juvenile polyp
colon retention polyp
colonic juvenile polyp
colonic retention polyp
large intestine juvenile polyp
large intestine retention polyp
colon hamartomatous polyp
colonic hamartomatous polyp
large bowel hamartomatous polyp
large intestine hamartomatous polyp
cecal villous adenoma
cecum villous adenoma
prostatic transitional cell carcinoma
rectal adenomatous polyp
rectum adenoma
rectum adenomatous polyp
rectum cloacogenic carcinoma
rectum transition zone carcinoma
rectum transitional zone carcinoma
rectum sarcomatoid carcinoma
anal paget disease
anus paget disease
anus adenocarcinoma
anus colloid adenocarcinoma
anus colloidal adenocarcinoma
anus mucinous adenocarcinoma
anal glands adenoca
anal glands adenocarcinoma
anal glands ca
anal glands cancer
anal glands carcinoma
basal cell carcinoma nodular
morphea type bcc
morphea bcc
morpheiform bcc
morpheiform basal cell carinoma
micronodular bcc
micronodular basal cell carcinoma
basal cell carcinoma adenoid
basal cell carcinoma with follicular differentiation
follicular basal cell carcinoma
infundibulocystic basal cell carcinoma
basal cell carcinoma infiltrative
keratotic basal cell carcinoma
basal cell carcinoma keratotic
circumscribed solid basal cell carcinoma
basal cell carcinoma with granular cell change
basal cell carcinoma with monster cells
basal cell carcinoma with signet ring change
basal cell carcinoma with sweat gland differentiation
rectal juvenile polyp
rectum juvenile polyp
rectal hyperplastic polyp
rectum hyperplastic polyp
rectal tubulovillous adenoma
rectal villotubular adenoma
rectum tubulovillous adenoma
rectum villotubular adenoma
rectum with villotubular adenoma
rectal with marked dysplasia adenoma
lung acinar adenocarcinoma
pulmonary acinar adenocarcinoma
lung papillary adenocarcinoma
pulmonary papillary adenocarcinoma
atypical adenomatous lung hyperplasia
lung atypical adenomatous hyperplasia
colorectal adenomatous polyp
large bowel adenomatous polyp
colorectal serrated adenoma
large bowel serrated adenoma
colonic serrated adenoma
colorectal tubulovillous adenoma
large bowel tubulovillous adenoma
colorectal villous adenoma
large bowel villous adenoma
colorectal inflammatory polyp
large bowel inflammatory polyp
colorectal juvenile polyp
large bowel juvenile polyp
colorectal hyperplastic polyp
hyperplastic large bowel polyp
large bowel hyperplastic polyp
colon peutz-jeghers polyp
colonic peutz-jeghers polyp
peutz jeghers colon polyp
peutz jeghers large intestine polyp
peutz-jeghers colon polyp
peutz-jeghers large intestine polyp
squamous bile duct carcinoma
extrahepatic bile duct anaplastic carcinoma
extrahepatic bile duct undifferentiated carcinoma
buccal mucosa papilloma
extrahepatic bile duct oat cell carcinoma
extrahepatic bile duct papillary adenoma
extrahepatic bile duct tubular adenoma
adenoma bile duct
atypical clear cell bile duct adenoma
mouth adenoma
oral adenoma
oral adenocarcinoma
rectal astler-coller a carcinoma
rectum astler-coller a carcinoma
subglottic adenoca
subglottic adenocarcinoma
subglottic ca
subglottic cancer
subglottic carcinoma
subglottis adenoca
subglottis adenocarcinoma
subglottis ca
subglottis cancer
subglottis carcinoma
supraglottic adenoca
supraglottic adenocarcinoma
supraglottic ca
supraglottic cancer
supraglottic carcinoma
supraglottis adenoca
supraglottis adenocarcinoma
supraglottis ca
supraglottis cancer
supraglottis carcinoma
oropharyngeal polyp
oropharynx polyp
glossal mucoepidermoid carcinoma base
glossal adenoid cystic carcinoma base
throat small cell carcinoma
nasopharyngeal polyp
nasopharynx polyp
sinonasal undifferentiated carcinoma snuc
sinonasal undifferentiated cancer snuc
nasopharyngeal papilloma
nasopharynx papilloma
oropharyngeal papilloma
oropharynx papilloma
oral epidermoid carcinoma in situ
eyelid adenoca
eyelid adenocarcinoma
eyelid ca
eyelid cancer
eyelid carcinoma
external ear with actinic keratosis
external ear actinic keratosis
cornea intraepithelial neoplasia
cornea mild dysplasia
grade 1 corneal intraepithelial neoplasia
grade i corneal intraepithelial neoplasia
mild cornea dysplasia
mild corneal dysplasia
conjunctiva mild dysplasia
grade 1 conjunctival intraepithelial neoplasia
grade i conjunctival intraepithelial neoplasia
mild conjunctiva dysplasia
mild conjunctival dysplasia
conjunctiva intraepithelial neoplasia
ureter papilloma
ureteral papilloma
urethra anaplastic carcinoma
urethra undifferentiated carcinoma
urethra condyloma acuminatum
urethra condylomata
urethral condylomata
urethra inverted papilloma
urethral inverted papilloma
inverted urothelial papilloma
stage 2 urethra carcinoma
stage 2a nasopharyngeal squamous cell carcinoma
stage 1a vulva carcinoma
stage 1a vulvar carcinoma
penile giant condyloma acuminatum
penis giant condyloma acuminatum
vulva seborrheic keratosis
vulvar seborrheic keratosis
vulva basal cell carcinoma
vulva verrucous carcinoma
scrotum basal cell carcinoma
scrotal adenoca
scrotal adenocarcinoma
scrotal ca
scrotal cancer
scrotal carcinoma
scrotum cancer
scrotum carcinoma
vater adenocarcinoma ampulla
stage 1 ampullary carcinoma
stage 2 ampullary carcinoma
stage 3 ampullary carcinoma
stage 4 ampullary carcinoma
ampullary adenoma
ampullary villous adenoma
ampullary tubular adenoma
stage 1 nsclc
stage i nsclc
stage 1a lung adenocarcinoma
stage 2a lung adenocarcinoma
stage 3a lung adenocarcinoma
pyriform fossa adenoca
pyriform fossa adenocarcinoma
pyriform fossa ca
pyriform fossa cancer
pyriform fossa carcinoma
familial non-polyposis colon adenoca type
familial non-polyposis colon adenocarcinoma type
familial non-polyposis colon ca type
familial non-polyposis colon carcinoma type
lynch syndrome
large intestine oat cell carcinoma
large intestine small cell carcinoma
oesophagus oat cell carcinoma
oesophagus small cell carcinoma
stomach oat cell carcinoma
stomach small cell carcinoma
cutaneous plantar verrucous carcinoma
skin plantar verrucous carcinoma
inverted schneiderian papilloma
glandular papilloma
malignant epithelioma
penis usual type squamous cell carcinoma
penis surface adenosquamous carcinoma
barrett adenoca
barrett adenocarcinoma
barrett ca
barrett cancer
barrett carcinoma
barrett epithelium
barrett s esophagus
esophagus columnar-lined
syndrome barrett
barrett s oesophagus
columnar-lined esophagus
columnar-lined oesophagus
barrett esophagitis
barrett oesophagitis
barrett syndrome
barrett oesophagus with oesophagitis
columnar epithelial-lined lower esophagus
columnar epithelial-lined lower oesophagus
adenocarcinoid involving appendix
esophagus basaloid squamous carcinoma
oesophagus basaloid squamous carcinoma
gastric hyperplastic polyp
gastric juvenile polyp
gastric cronkhite canada polyposis
gastric tubulovillous adenoma
stomach tubulovillous adenoma
gastric villous adenoma
stomach villous adenoma
colon tubular adenoma
large intestine tubular adenoma
colon undifferentiated carcinoma
colonic undifferentiated carcinoma
undifferentiated large intestine carcinoma
gallbladder papillomatosis
gallbladder large cell neuroendocrine carcinoma
cervical sil
cervix uteri sil
cervix with sil
sil involving cervix
uterine cervix sil
nasopharyngeal non-keratinizing adenoca
nasopharyngeal non-keratinizing adenocarcinoma
nasopharyngeal non-keratinizing ca
nasopharyngeal non-keratinizing cancer
nasopharyngeal non-keratinizing carcinoma
nasopharyngeal nonkeratinizing ca
nasopharyngeal nonkeratinizing cancer
nasopharyngeal nonkeratinizing carcinoma
pulmonary malignancy
anal malignancy
stomach with atrophy
atrophy involving stomach
chronic atrophic gastritis
gastric atrophy
anal pre-invasive condition
anal precancer condition
anal precancerous condition
anal preinvasive condition
anal premalignant condition
anal preneoplasia condition
anal margin bowen disease
perianal skin bowen disease
malignant vagina neoplasm
malignant vagina tumor
malignant vagina tumour
vaginal malignancy
gallbladder hyperplastic polyp
rectal malignancy
esophageal pre-invasive condition
esophageal precancer condition
esophageal precancerous condition
esophageal preinvasive condition
esophageal premalignant condition
esophageal preneoplasia condition
gastric pre-invasive condition
gastric precancer condition
gastric precancerous condition
gastric preinvasive condition
gastric premalignant condition
gastric preneoplasia condition
lung hilum adenoca
lung hilum adenocarcinoma
lung hilum ca
lung hilum cancer
lung hilum carcinoma
anal giant malignant condyloma
anal margin adenoca
anal margin adenocarcinoma
anal margin ca
anal margin cancer
anal margin carcinoma
anus extramucosal perianal adenocarcinoma
anal adenoca within anorectal fistula
anal adenocarcinoma within anorectal fistula
anal ca within anorectal fistula
anal cancer within anorectal fistula
anal carcinoma within anorectal fistula
anal within anorectal fistula adenocarcinoma
anal margin paget disease
anal canal paget disease
esophageal malignancy
laryngeal malignancy
larynx malignancy
paranasal sinus neoplasms
anal canal intraepithelial neoplasia
vulvar malignancy
pancoast neoplasm
pancoast tumor
pancoast tumour
pharyngeal malignancy
penile malignancy
thymic ca excluding well-differentiated thymic carcinoma
thymic cancer excluding well-differentiated thymic carcinoma
thymic carcinoma excluding well-differentiated thymic carcinoma
thymus papillary carcinoma
adamantinoma type basal cell epithelioma
melanotic ameloblastoma skin
malignant labia minora neoplasm
malignant labia minora tumor
malignant labia minora tumour
malignant labia majora neoplasm
malignant labia majora tumor
malignant labia majora tumour
gallbladder localized cancer
hepato-biliary pre-invasive condition
hepato-biliary precancer condition
hepato-biliary precancerous condition
hepato-biliary preinvasive condition
hepato-biliary premalignant condition
hepato-biliary preneoplasia condition
intestinal pre-invasive condition
intestinal precancer condition
intestinal precancerous condition
intestinal preinvasive condition
intestinal premalignant condition
intestinal preneoplasia condition
intestinal dysplasia
intestinal intraepithelial neoplasia
grade 2 penile intraepithelial neoplasia
grade ii penile intraepithelial neoplasia
moderate penile dysplasia
grade 1 penile intraepithelial neoplasia
grade i penile intraepithelial neoplasia
mild penile dysplasia
gastric adenoma
gastric adenomatous polyp
stomach adenoma
stomach adenomatous polyp
appendiceal adenoca
appendiceal adenocarcinoma
appendiceal ca
appendiceal cancer
appendix adenoca
appendix adenocarcinoma
appendix ca
appendix cancer
gallbladder adenoma
penis squamous cell carcinoma
laryngeal papilloma
larynx papilloma
throat papilloma
mouth mucous membrane leukoplakia
oral mucous membrane leukoplakia
juvenile multiple polyps syndrome
peutz-jeghers small bowel hamartoma
peutz-jeghers small intestine hamartoma
small bowel peutz-jeghers hamartoma
squamous cell prostate metaplasia
squamous prostate metaplasia
dukes c large intestine carcinoma
stage 3 colonic carcinoma
stage 3 nsclc
stage iii nsclc
lung superior sulcus carcinoma
pulmonary superior sulcus carcinoma
severe vaginal dysplasia
vagina severe dysplasia
vaginal severe dysplasia
vain 3 - vaginal intraepithelial neoplasia 3
duodenum adenocarcinoma
infiltrating malignant thymoma
invasive malignant thymoma
thymoma malignant infiltrating
thymoma malignant invasive
lung bronchogenic adenocarcinoma
pulmonary bronchogenic adenocarcinoma
colloid large intestine adenocarcinoma
colloidal large intestine adenocarcinoma
large intestine colloid adenocarcinoma
large intestine colloidal adenocarcinoma
large intestine mucinous adenocarcinoma
mucinous large intestine adenocarcinoma
large intestine signet ring adenocarcinoma
signet ring large intestine adenocarcinoma
rectum colloid adenocarcinoma
rectum colloidal adenocarcinoma
rectum mucinous adenocarcinoma
rectal undifferentiated carcinoma
rectum anaplastic carcinoma
rectum undifferentiated carcinoma
common bile duct adenocarcinoma distal
cervical glassy cell carcinoma
salivary gland scc
nasopharynx with lymphoepithelioma
nasopharynx lymphoepithelioma
nasopharynx undifferentiated carcinoma
tonsil scc
tonsillar scc
tonsillar lymphoepithelioma
postcricoid area epidermoid carcinoma
postcricoid area squamous cell carcinoma
nasal cavity inverted papilloma
nasal cavity inverting papilloma
anus cloacogenic carcinoma
anus basaloid carcinoma
respiratory papilloma
respiratory tract papilloma
squamous intra-epithelial lesion
mild columnar cell atypia
moderate columnar cell atypia
severe columnar cell atypia
bowenoid papulosis
anal leukoplakia
anus leukoplakia
antral carcinoma in situ
gastric antrum adenoca in situ
gastric antrum adenocarcinoma in situ
gastric antrum ca in situ
gastric antrum cancer in situ
gastric antrum stage carcinoma
jejunal neoplasm
jejunal tumor
jejunal tumour
jejunum neoplasm
jejunum tumor
jejunum tumour
buccal leukoplakia
uncertain significance with ascus - atypical squamous cells
palatal carcinoma
hereditary nonpolyposis large intestine cancer
postcricoid adenoca
postcricoid adenocarcinoma
postcricoid area cancer
postcricoid ca
postcricoid cancer
postcricoid carcinoma
biliary hepatic
biliary hepatocellular
hepato-biliary neoplasm
hepato-biliary tumor
hepato-biliary tumour
hepatobiliary neoplasm
hepatobiliary tumor
hepatobiliary tumour
hepatobiliary tumors
hepatobiliary tumours
small bowel non-resectable carcinoma
small intestine non-resectable carcinoma
small bowel resectable carcinoma
small intestine resectable carcinoma
bile duct resectable cancer
endometrium squamous cell carcinoma
pulmonary adenosquamous cell carcinoma in situ
stage 1 pharyngeal cancer
stage 2 pharynx carcinoma
stage 3 pharynx carcinoma
stage 4 pharynx carcinoma
stage i bladder cancer without adenoca in situ
stage i bladder cancer without adenocarcinoma in situ
stage i bladder cancer without ca in situ
stage iv penis adenoca
stage iv penis adenocarcinoma
stage iv penis ca
fundic gland polyp
gastrointestinal dysplasia
gastrointestinal intraepithelial neoplasia
keratosis seborrheica
seb k
superficial seborrheic keratosis
superficial seborrhoeic keratosis
multiple basal cell papillomata
multiple seborrheic keratoses
multiple seborrhoeic keratoses
basal cell papilloma solid type
basal cell papilloma hyperkeratotic type
basal cell papilloma reticulated type
basal cell papilloma clonal type
multiple stucco keratoses
dermatosis papulosa nigra
inverted follicular keratosis
occult nsclc
occult nslc
noninvasive malignant thymoma
thymoma malignant noninvasive
stage 3a non small cell lung cancer
stage 3a nsclc
stage iiia nsclc
stage iiib nsclc
pulmonary non-small cell carcinoma in situ
gastric intestinal type adenoca
gastric intestinal type ca
gastric intestinal type cancer
gastric intestinal type carcinoma
stomach intestinal adenocarcinoma
stomach diffuse adenocarcinoma
anal epidermoid carcinoma
anus epidermoid carcinoma
anus squamous cell carcinoma
squamous anal carcinoma
gallbladder anaplastic carcinoma
gallbladder undifferentiated carcinoma
gallbladder epidermoid carcinoma
squamous gallbladder carcinoma
colonic malignancy
malignant colonic neoplasm
malignant colonic tumor
malignant colonic tumour
anus cancer
anus carcinoma
gastroesophageal junction adenoca
gastroesophageal junction ca
gastroesophageal junction cancer
gastroesophageal junction carcinoma
oral malignancy
mouth floor adenoca
mouth floor adenocarcinoma
mouth floor ca
mouth floor carcinoma
oral floor cancer
malignant postcricoid neoplasm
malignant postcricoid tumor
malignant postcricoid tumour
duodenal malignancy
cecal malignancy
gastric malignancy
appendiceal malignancy
appendiceal vermiformis malignant neoplasm
urinary bladder malignancy
glossal malignancy
tracheal malignancy
dukes a large intestine carcinoma
large intestine stage i carcinoma
stage 1 colonic carcinoma
clitoral adenoca
clitoral adenocarcinoma
clitoral ca
clitoral cancer
clitoral carcinoma
clitoris adenoca
clitoris adenocarcinoma
clitoris ca
clitoris cancer
clitoris carcinoma
labia majora adenoca
labia majora adenocarcinoma
labia majora ca
labia majora cancer
labia majora carcinoma
labia minora adenoca
labia minora adenocarcinoma
labia minora ca
labia minora cancer
labia minora carcinoma
stage 2a bladder cancer
stage 4a bladder cancer
rectum cancer
rectum adenocarcinoma
grade 2 colon adenocarcinoma
larynx adenoid cystic carcinoma
larynx mucoepidermoid carcinoma
thyroid head and neck adenoca
thyroid head and neck adenocarcinoma
thyroid head and neck ca
thyroid head and neck cancer
thyroid head and neck carcinoma
papillary thyroid carcinoma tall cell variant
vasoactive intestinal peptide tumor
vasoactive intestinal peptide tumour
diarrheagenic tumor
diarrheagenic tumour
vip producing adenoma
vip-producing adenoma
vip-secreting adenoma
diarrheogenic tumor
diarrheogenic tumour
diarrheogenic tumors
diarrheogenic tumours
pancreatic alpha-d islet cell adenoma
vasoactive intestinal peptide-secreting tumor
vasoactive intestinal peptide-secreting tumour
vip-secreting tumor
vip-secreting tumour
vip-producing neoplasm
vip-secreting neoplasm
vip-producing tumor
vip-producing tumour
graves disease
adenohypophyseal adenoma
adenohypophysis spindle cell oncocytoma
adenohypophyseal spindle cell oncocytoma
pituitary gland spindle cell oncocytoma
pituitary spindle cell oncocytoma
thyroid gland nodule
thyroid nodule
thyroid adenoma
thyroid glands benign neoplasm
malignant pancreatic endocrine neoplasm
pancreatic endocrine adenoca
pancreatic endocrine adenocarcinoma
pancreatic endocrine ca
pancreatic endocrine cancer
pancreatic endocrine carcinoma
parathyroid adenoma
vasserhelle adenoma
vasserhelle tumor
vasserhelle tumour
vasserhelle carcinoma
atypical bronchopulmonary carcinoid
atypical pulmonary carcinoid
typical carcinoid
acidophil adenoca
acidophil adenocarcinoma
acidophil ca
acidophil cancer
acidophil carcinoma
eosinophil adenoca
eosinophil adenocarcinoma
eosinophil ca
eosinophil cancer
eosinophil carcinoma
mixed acidophil-basophil adenoma
mixed eosinophil-basophil adenoma
mixed acidophil-basophil adenoca
mixed acidophil-basophil adenocarcinoma
mixed acidophil-basophil ca
mixed acidophil-basophil cancer
mixed acidophil-basophil carcinoma
mixed eosinophil-basophil adenoca
mixed eosinophil-basophil adenocarcinoma
mixed eosinophil-basophil ca
mixed eosinophil-basophil cancer
mixed eosinophil-basophil carcinoma
parathyroid gland chief cell adenoma
fetal adenoma
microfollicular adenoma
colloid adenoma
macrofollicular adenoma
pituitary functionless adenoma
pituitary gland functionless adenoma
pituitary gland non-secretory adenoma
pituitary non-secretory adenoma
pituitary adenoca
pituitary adenocarcinoma
pituitary ca
pituitary cancer
pituitary carcinoma
adenohypophyseal adenoca
adenohypophyseal adenocarcinoma
adenohypophyseal ca
adenohypophyseal cancer
adenohypophyseal carcinoma
adenohypophysis adenoca
adenohypophysis adenocarcinoma
adenohypophysis ca
adenohypophysis cancer
adenohypophysis carcinoma
adenohypophysis silent corticotroph carcinoma
thyroid hurthle neoplasm
thyroid hurthle tumor
thyroid hurthle tumour
thyroid poorly differentiated oxyphilic hurthle cell carcinoma
duodenal gastrinoma
duodenum gastrinoma
jejunal somatosatinoma
jejunal somatostatinoma
jejunum somatosatinoma
jejunum with somatosatinoma
malignant pituitary corticotropinoma
malignant pituitary gland corticotropinoma
malignant pituitary gland thyrotropinoma
malignant pituitary thyrotropinoma
insular adenoca
insular adenocarcinoma
insular ca
insular cancer
insular carcinoma
benign thyroid oncocytoma
adenoma oxyphilic
oxyphil adenoma
acidophil adenoma
eosinophil adenoma
metastasis to pituitary gland
thyroid with paraganglioma-like adenoma
thyroid with plat - paraganglioma-like adenoma
hormone producing pituitary tumors
hormone producing pituitary tumours
papillary adenoca follicular variant
papillary adenocarcinoma follicular variant
papillary ca follicular variant
papillary cancer follicular variant
diffuse idiopathic pulmonary neuroendocrine cell hyperplasia
pituitary with acth secreting adenoma
corticotroph adenoma
pituitary with corticotropin secreting adenoma
pituitary acth secreting adenoma
pituitary gland acth-secreting adenoma
acth-secreting pituitary adenoma
acth-secreting pitu adenoma
parathyroid gland clear cell adenoma
parathyroid gland transitional clear cell adenoma
parathyroid transitional clear cell adenoma
parathyroid mixed cell type adenoma
functioning pituitary gland adenoma benign
pituitary functioning adenoma
pituitary gland functioning adenoma
pituitary gland secretory adenoma
pituitary secretory adenoma
islet cell gastrinoma
pancreatic gastrinoma
hepatic adenoca
hepatic ca
spindle-cell hepatic carcinoma
sarcomatoid hepatic carcinoma
sarcomatoid hepatoma
liver dysplasia
dysplastic liver cells
small cell liver cell dysplasia
small liver cell dysplasia
breast paget disease
mammary paget disease
nipple paget disease
extramammary paget disease
paraurethral glands malignant neoplasm
hepatic adenoma
hepatocellular adenoma
apocrine cystadenoma
sebaceous adenoca
sebaceous ca
breast pleomorphic lobular carcinoma
polymorphous low grade carcinoma
combined hepatic carcinoma and cholangiocarcinoma
mixed hepatic cholangiocarcinoma
mixed hepatocellular cholangiocarcinoma
breast duct papilloma
pancreas cystadenocarcinoma
pancreatic cystadenocarcinoma
acne nevus
acne nevi
acneiform nevus
acneiform nevi
comedo nevus
comedo nevi
nevus comedonicus
nevi comedonicus
pilosebaceous nevoid disorder
pilosebaceous nevoid disease
benign salivary gland lymphoepithelial lesion
breast inflammatory carcinoma
mastitis carcinomatosa
degos acanthoma
degos clear cell acanthoma
pale clear cell acanthoma
isolated follicular keratosis
warty dyskeratoma
borst-jadassohn intraepidermal adenoca
borst-jadassohn intraepidermal adenocarcinoma
borst-jadassohn intraepidermal ca
borst-jadassohn intraepidermal cancer
borst-jadassohn intraepidermal carcinoma
jadassohn intraepidermal epithelioma
brooke neoplasm
brooke tumor
brooke tumour
epithelioma adenoides cysticum
trichoblastoma with nodular desmoplastic variant
nodular desmoplastic variant arising in trichoblastoma
nodular desmoplastic variant involving trichoblastoma
nodular desmoplastic variant arising from trichoblastoma
nodular desmoplastic variant of trichoblastoma
trichoblastoma nodular desmoplastic variant
pilar tumor
pilar tumour
pilar neoplasm
proliferating trichilemmal cyst
proliferating trichilemmal neoplasm
proliferating trichilemmal tumor
proliferating trichilemmal tumour
cutaneous pilomatrix carcinoma
malignant pilomatrixoma
malignant pilomatricoma
skin pilomatrix carcinoma
fibrolamellar hepatic carcinoma
hepatic fibrolamellar carcinoma
oncocytic hepatic tumor
oncocytic hepatic tumour
oncocytic hepatocellular neoplasm
oncocytic hepatocellular tumor
oncocytic hepatocellular tumour
neoplasm of adenexa of skin
neoplasm of the adenexa of skin
nodular apocrine hidradenoma
malignant spiradenoma
aggressive digital papillary adenoma
eccrine adenocarcinoma
papillary hydradenoma
apocrine hidrocystoma
tubular apocrine adenoma
hidradenoma papilliferum
papillary hidradenoma
syringocystadenoma papilliferum
papillary syringadenoma
papillary syringocystadenoma
eccrine papillary adenoma
papillary eccrine adenoma
sebaceous adenoma
ceruminous adenoma
ceruminous adenoca
ceruminous adenocarcinoma
ceruminous ca
ceruminous cancer
ceruminous carcinoma
breast secretory carcinoma
nipple adenoma
breast dcis and lcis
intraductal adenoca and lobular carcinoma in situ
intraductal adenocarcinoma and lobular carcinoma in situ
intraductal ca and lobular carcinoma in situ
intraductal cancer and lobular carcinoma in situ
intraductal carcinoma and lobular carcinoma in situ
ductal intra-epithelial neoplasia
ductal intraepithelial neoplasia
acinar adenoma
epithelial-myoepithelial adenoca
epithelial-myoepithelial adenocarcinoma
epithelial-myoepithelial ca
epithelial-myoepithelial cancer
epithelial-myoepithelial carcinoma
breast intracanalicular fibroadenoma
intracanalicular breast fibroadenoma
breast with intracanalicular fibroadenoma
breast pericanalicular fibroadenoma
pericanalicular breast fibroadenoma
breast with pericanalicular fibroadenoma
breast giant fibroadenoma
islet cell adenomatosis
nipple with erosive adenomatosis
erosive nipple adenomatosis
nipple erosive adenomatosis
nipple denomatosis
minor salivary glands signet-ring cell mucin-producing adenocarcinoma
minor salivary gland signet-ring cell mucin-producing adenocarcinoma
bile duct intrahepatic carcinoma
thorotrast-induced intrahepatic cholangiocarcinoma
thorotrast induced intrahepatic cholangiocarcinoma
pilar sheath with acanthoma
acanthoma arising in pilar sheath
acanthoma involving pilar sheath
acanthoma arising from pilar sheath
acanthoma of pilar sheath
pilar sheath acanthoma
follicular infundibulum neoplasm
follicular infundibulum tumor
follicular infundibulum tumour
cutaneous adenoid cystic carcinoma
skin adenoid cystic carcinoma
skin with cylindroma
cutaneous cylindroma
spiegler tumor
spiegler tumour
tomato tumor
tomato tumour
cylindromatosis gene cyld
cutaneous mucoepidermoid carcinoma
skin mucoepidermoid carcinoma
chondroid syringoma involving skin
cutaneous chondroid syringoma
breast familial cancer
parotid pleomorphic adenoma
warthins tumor
warthins tumour
warthin neoplasm
papillary cystadenoma lymphomatosum
jadassohn nevus sebaceous
jadassohn nevi sebaceous
linear sebaceous nevus
linear sebaceous nevi
organoid nevus
organoid nevi
cutaneous paget disease
paget skin disease
skin with pd - paget disease
gingiva fibroepithelial polyp
gingival fibroepithelial polyp
gum fibroepithelial polyp
acrosyringeal nevus
acrosyringeal nevi
linear eccrine nevus with comedones
linear eccrine nevi with comedones
porokeratotic eccrine duct and hair follicle nevus
porokeratotic eccrine duct and hair follicle nevi
porokeratotic eccrine ostial and dermal duct nevus
porokeratotic eccrine ostial and dermal duct nevi
pancreas duct dysplasia
grade pancreatic intraepithelial neoplasia
prostatic oat cell carcinoma
prostatic small cell carcinoma
prostate with acbcc - adenoid cystic basal cell carcinoma
mammary adenoca
mammary adenocarcinoma
mammary ca
mammary cancer
mammary carcinoma
liver with focal nodular hyperplasia
hepatic focal nodular hyperplasia
hepatocellular focal nodular hyperplasia
liver focal nodular hyperplasia
vagina fibroepithelial polyp
vaginal fibroepithelial polyp
thymic malignancy
pancreas non-resectable carcinoma
pancreatic non-resectable carcinoma
pancreas resectable carcinoma
pancreatic resectable carcinoma
breast adenocystic carcinoma
breast adenoid cystic carcinoma
breast with cribriform pattern dcis
breast with cribriform pattern ductal carcinoma in situ
in situ cribriform ductal breast carcinoma
breast undifferentiated carcinoma
breast adenoacanthoma
breast metaplastic carcinoma
breast with osteocartilaginous heterologous elements metaplastic carcinoma
breast carcinoma with osteoclastic giant cells
breast mucoepidermoid carcinoma
breast oncocytic carcinoma
breast myoblastomatoid histiocytoid carcinoma
breast signet ring cell carcinoma
breast src carcinoma
breast scc
benign eccrine breast spiradenoma
breast complex fibroadenoma
complex breast fibroadenoma
microglandular breast adenosis
papillary ductal breast hyperplasia
breast non-proliferating lesion
non-proliferating breast lesion
breast with non-proliferating lesion
breast without atypia proliferating lesion
proliferating breast lesion without atypia
breast without atypia with proliferating lesion
breast sclerosing adenosis
sclerosing breast adenosis
prostatic sarcomatoid carcinoma
prostatic signet ring cell carcinoma
prostate colloid adenocarcinoma
prostate colloidal adenocarcinoma
prostatic colloid adenocarcinoma
prostatic colloidal adenocarcinoma
prostatic mucinous adenocarcinoma
prostatic adenosquamous carcinoma
prostatic adenoid cystic carcinoma
high-grade pin
high-grade prostatic intraepithelial neoplasia
prostate high-grade intraepithelial neoplasia
prostatic high-grade intraepithelial neoplasia
grade 3 pin
grade iii pin
grade 1 pin
grade i pin
low-grade pin
low-grade prostatic intraepithelial neoplasia
prostate low-grade intraepithelial neoplasia
prostatic low-grade intraepithelial neoplasia
ceruminous neoplasm
ceruminous tumor
ceruminous tumour
adnexa adenocarcinoma
prostate acinar adenocarcinoma
prostate undifferentiated carcinoma
prostatic undifferentiated carcinoma
anal fibroepithelial polyp
anus fibroepithelial polyp
pancreas signet ring cell carcinoma
pancreas adenosquamous carcinoma
pancreas undifferentiated carcinoma
pancreatic undifferentiated carcinoma
pancreas osteoclast-like giant cell neoplasm
pancreas severe duct dysplasia
pancreatic severe duct dysplasia
severe pancreatic duct dysplasia
hepatic clear cell carcinoma
hepatocullular adenoca stage ii
hepatocullular adenocarcinoma stage ii
hepatocullular ca stage ii
hepatocullular carcinoma stage ii
stage 3a hepatocellular carcinoma
stage iiia hepatic carcinoma
stage iiib hepatic carcinoma
stage 4a hepatocellular carcinoma
stage iva hepatic carcinoma
stage ivb hepatic carcinoma
stage 1 major salivary gland carcinoma
stage 2 major salivary gland carcinoma
stage 3 major salivary gland carcinoma
salivary gland with oxyphilic adenoma
salivary gland oxyphilic adenoma
parotid anaplastic carcinoma
parotid undifferentiated carcinoma
parotid gland sebaceous lymphadenoma
myoepithelial tumor
myoepithelial tumour
myoepithelial adenoma
salivary gland with canalicular adenoma
salivary gland canalicular adenoma
salivary gland cystadenocarcinoma
urethra fibroepithelial polyp
urethral fibroepithelial polyp
oropharynx adenoid cystic carcinoma
infiltrating thymoma
invasive thymoma
medullary thymoma
thymoma with pseudosarcomatous stroma
prostatic ductal adenocarcinoma
low grade ductal pancreatic duct dysplasia
hard palate monomorphic adenoma
parotid monomorphic adenoma
vulva fibroepithelial polyp
vulval fibroepithelial polyp
vulvar fibroepithelial polyp
mixed acinar-endocrine adenoca
mixed acinar-endocrine adenocarcinoma
mixed acinar-endocrine ca
mixed acinar-endocrine cancer
mixed acinar-endocrine carcinoma
mixed ductal-endocrine adenoca
mixed ductal-endocrine adenocarcinoma
mixed ductal-endocrine ca
mixed ductal-endocrine cancer
mixed ductal-endocrine carcinoma
pancreas with mcn - mucinous cystic neoplasm
mixed type thymoma
malignant type ab thymoma
lymphocyte-predominant thymoma
lymphocyte-rich thymoma
organoid thymoma
predominantly cortical thymoma
breast with blunt duct adenosis
breast blunt duct adenosis
breast simple adenosis
breast with papillomatosis
breast myoepithelioma
breast with squamous metaplasia ductal carcinoma
epithelial hepatocellular and intrahepatic bile duct neoplasm
non-epithelial hepatocellular and intrahepatic bile duct neoplasm
epithelioid thymoma
plump cell thymoma
bronchiolo alveolar adenoca
bronchiolo alveolar adenocarcinoma
bronchiolo alveolar ca
bronchiolo alveolar cancer
bronchiolo alveolar carcinoma
bronchioloalveolar adenoca
bronchioloalveolar adenocarcinoma
bronchioloalveolar ca
bronchioloalveolar cancer
bronchioloalveolar carcinoma
grade 2 pin
grade ii pin
breast scirrhous carcinoma
breast with fibrotic stroma infiltrating carcinoma
diffuse intraductal papillomatosis
focal intraductal papillomatosis
localized intraductal papillomatosis
hair follicle neoplasm
hair follicle tumor
hair follicle tumour
hair matrix neoplasm
hair matrix tumor
hair matrix tumour
malherbe with calcifying epithelioma
calcifying epithelioma arising in malherbe
calcifying epithelioma involving malherbe
calcifying epithelioma arising from malherbe
calcifying epithelioma of malherbe
calcifying epithelioma of the malherbe
malherbe calcifying epithelioma
prostatic malignancy
encapsulated thymoma
pancreatic pre-invasive condition
pancreatic precancer condition
pancreatic precancerous condition
pancreatic preinvasive condition
pancreatic premalignant condition
pancreatic preneoplasia condition
nonencapsulated sclerosing adenoca
nonencapsulated sclerosing adenocarcinoma
nonencapsulated sclerosing ca
nonencapsulated sclerosing cancer
nonencapsulated sclerosing carcinoma
salivary gland myoepithelial neoplasm
eccrine cystadenoma
clear cell hidradenoma
clear cell sweat gland adenoma
apocrine nodular hidradenoma
eccrine nodular hidradenoma
eccrine acrospiroma
eccrine poroma involving pinkus
hidroacanthoma simplex
hidro-acanthoma simplex
solid-cystic hidradenoma
adnexa adenoma
adnexal adenoma
myoepithelial adenoca
myoepithelial ca
infiltrating duct and lobular carcinoma
resectable hepatoma
hepatic resectable malignant neoplasm
hepatocellular resectable malignant neoplasm
liver resectable malignant neoplasm
resectable hepatocellular malignant neoplasm
hepatic childhood cancer
hepatic pediatric cancer
hepatocellular childhood cancer
hepatocellular pediatric cancer
liver childhood cancer
liver pediatric cancer
hepatic adult primary cancer
hepatocellular adult primary cancer
liver adult primary cancer
scrotal paget disease
scrotum paget disease
breast comedocarcinoma
classic infiltrating lobular carcinoma
classic type infiltrating lobular carcinoma
childhood with hepatoma
hepatoma involving childhood
adult primary hepatic carcinoma
atypical thymoma
epithelial malignant thymoma
epithelial thymoma
squamoid thymoma
epithelium with thymoma
thymoma involving epithelium
malignant lymphoepithelial thymoma
thymic lymphoepithelial cancer
thymus lymphoepithelial cancer
malignant type a thymoma
islet cells somatostatinoma
pancreatic somatostatinoma
grade 1 salivary gland mucoepidermoid carcinoma
grade 2 salivary gland mucoepidermoid carcinoma
grade 3 salivary gland mucoepidermoid carcinoma
adult primary cholangiocarcinoma
adult primary cholangiocellular adenoca
adult primary cholangiocellular adenocarcinoma
adult primary cholangiocellular ca
adult primary cholangiocellular cancer
adult primary cholangiocellular carcinoma
proliferative type with atypia fibrocystic disease
proliferative fibrocystic change
diffuse cystic mastopathy
mastopathy diffuse cystic
fibrocystic disease breast
breast fibrocystic disease
fibrocystic mastopathy
mastopathy fibrocystic
malignant myoepithelioma
atypical apocrine metaplasia
adenoma pleomorphic
mucinous adenofibroma
papillary adenofibroma
clear cell adenofibroma
pancreatic malignant neoplasm
breast medullary carcinoma
pancreatic ductal adenoma
main pancreatic duct with pyloric gland adenoma
pyloric gland adenoma arising in main pancreatic duct
pyloric gland adenoma involving main pancreatic duct
pyloric gland adenoma arising from main pancreatic duct
pyloric gland adenoma of main pancreatic duct
intraductal papillary-mucinous adenoma
breast colloid carcinoma
breast mucinous carcinoma
gelatinous adenocarcinoma
breast tubulolobular carcinoma
intermediate-grade dcis
low-grade dcis
lactating adenoma
pregnancy adenoma
breast epithelial hyperplasia
complex sclerosing lesion
radial scar
radial sclerosing lesion
pindborg tumor
pindborg tumour
peripheral odontogenic fibroma
ameloblastic fibroma
ameloblastic fibro-odontoma
ameloblastic fibroodontoma
fibroameloblastic odontoma
compound odontoma
adult craniopharyngioma
rathke pouch ameloblastoma
rathke pouch adamantinoma
plexiform ameloblastoma
follicular ameloblastoma
acanthomatous ameloblastoma
granular cell ameloblastoma
desmoplastic ameloblastoma
papilliferous keratoameloblastoma
peripheral ameloblastoma
plexiform unicystic ameloblastoma
mural unicystic ameloblastoma
long bones with adamantinoma
adamantinoma arising in long bones
adamantinoma involving long bones
adamantinoma arising from long bones
adamantinoma of long bones
long bones adamantinoma
benign cementoblastoma
complex odontoma
malignant adamantinoma
malignant ameloblastoma
ameloblastic fibrosarcoma
ameloblastic sarcoma
odontogenic fibrosarcoma
papillary craniopharyngioma
adamantinomatous craniopharyngioma
adamantinous craniopharyngioma
odontogenic adenoca
odontogenic adenocarcinoma
odontogenic ca
odontogenic cancer
odontogenic carcinoma
odontogenic carcinosarcoma
benign ameloblastoma
odontogenic myxofibroma
childhood craniopharyngioma
childhood with craniopharyngioma
craniopharyngioma involving childhood
pediatric craniopharyngioma
florid osseous dysplasia
gigantiform cementoma
cellular mesoblastic nephroma
spinal column with chordoma
spine with chordomas
chordomas involving spine
spinal chordoma
spinal chordomas
spinal column chordoma
spine chordoma
clival chordoma
clivus chordoma
clivus chondroid chordoma
skull base chordoma
chest wall parachordoma
chest wall with parachordoma
notochordal neoplasm
notochordal tumor
notochordal tumour
tibial adamantinoma
rhabdomyosarcoma with ganglionic differentiation
histiocytosis x
letterer-siwe disease
rosai-dorfman disease
sinus histiocytosis with massive lymphadenopathy
pulmonary immunocytoma with massive crystal storing histiocytosis
pulmonary langerhans cell histiocytosis
superficial angiomyxoma
vulva with angiomyofibrosarcoma
vulvar angiomyofibroblastoma with sarcomatous transformation
vulvar angiomyofibrosarcoma
male genital tract angiomyofibrobla tumour
male genital tract angiomyofibrobla tumor
reticulohistiocytic granuloma
solitary reticulohistiocytoma
artrial myxoma
epithelioid leiomyosarcoma
uterus with pecoma
uterine pecoma
perivascular epithelioid clear cell family arising in tumors
perivascular epithelioid clear cell family arising in tumours
perivascular epithelioid clear cell family involving tumors
perivascular epithelioid clear cell family involving tumours
perivascular epithelioid clear cell family arising from tumors
perivascular epithelioid clear cell family arising from tumours
perivascular epithelioid clear cell family of tumors
perivascular epithelioid clear cell family of tumours
perivascular epithelioid clear cell tumor family
perivascular epithelioid clear cell tumour family
intraabdominal pecomatosis
intra-abdominal pecomatosis
soft tissue alveolar sarcoma
benign eyelid xanthelasma
eyelid xanthoma
xanthelasma palpebrum
atypical cutaneous fibroxanthoma
atypical fibrous histiocytoma
atypical skin fibroxanthoma
cutaneous atypical fibroxanthoma
skin atypical fibroxanthoma
superficial malignant fibrous histiocytoma
malignant fibroxanthoma
benign mesenchymoma
cutaneous verruciform xanthoma
skin verruciform xanthoma
skin with verruciform xanthoma
left atrial myxoma
myxoma arising in left atrium
myxoma involving left atrium
myxoma arising from left atrium
myxoma of left atrium
myxoma arising in right atrium
myxoma involving right atrium
myxoma arising from right atrium
myxoma of right atrium
right atrial myxoma
inflammatory fibrosarcoma
multicentric myofibromatosis
sclerosing mesenteritis
sclerosing mediastinitis
low-grade myofibrosarcoma
high-grade myofibrosarcoma
intermediate-grade myofibrosarcoma
intermediate grade myofibrosarcoma
intermediate myofibrosarcoma
benign deep fibrous histiocytoma
plexiform xanthomatous tumor
plexiform xanthomatous tumour
angiomatoid fibrous histiocytoma
lipidized fibrous histiocytoma
storiform-pleomorphic fibrous histiocytoma
storiform-pleomorphic mfh
myxoid fibrous histiocytoma
myxoid malignant fibrous histiocytoma
myxoid mfh
pleomorphic hyalinizing angiectatic tumor
pleomorphic hyalinizing angiectatic tumour
inflammatory mfh
malignant xanthogranuloma
spermatic cord with angiomyxolipoma
cutaneous myxoma
intramuscular myxoma
juxtaarticular myxoma
ossifying fibromyxoma
nonossifying fibromyxoma
non-ossifying fibromyxoma
low-grade fibromyxoid sarcoma
low grade fibromyxoid sarcoma
lymphoid node palisaded myofibroblastoma
palisaded lymph node myofibroblastoma
lymph node with palisaded myofibroblastoma
benign fibrous cutaneous histiocytoma
hand-schuller-christian disease
subepidermal nodular fibrosis
malignant histiocytosis
odontogenic myxoma
cardiac myxoma
endocardial myxoma
endocardium myxoma
myxoma endocardium
adult epithelioid sarcoma
childhood epithelioid sarcoma
pediatric epithelioid sarcoma
malignant bone fibrous histiocytoma
primary epithelioid sarcoma
interdigitating cell sarcoma
splenic interdigitating dendritic cell sarcoma
storiform pleomorphic malignant fibrous histiocytoma
sclerosing epithelioid fibrosarcoma
soft tissue tumors
soft tissue tumours
breast with fibroadenoma
small cell sarcomas
meningeal sarcoma
meninges sarcoma
congenital fibrosarcoma
congenital infantile fibrosarcoma
extraskeletal myxoid chondrosarcoma
myxoid extraskeletal chondrosarcoma
myxoid extraosseous chondrosarcoma
meningeal sarcomatosis
meninges sarcomatosis
meninges with sarcomatosis
anal fibrous polyp
anus fibrous polyp
hepatic sarcoma
hepatocellular sarcoma
liver sarcoma
kidney sarcoma
renal sarcoma
giant cell fibroblastoma
intravascular fasciitis
intravascular nodular fasciitis
intravascular pseudosarcomatous fasciitis
retroperitoneal sarcoma
lung sarcoma
pulmonary sarcoma
bile duct sarcoma
spinal cord sarcoma
central nervous system sarcoma
cns sarcoma
brain sarcoma
breast angiosarcoma
breast hemangiosarcoma
breast haemangiosarcoma
small bowel sarcoma
small intestinal sarcoma
esophageal sarcoma
esophagus sarcoma
oesophagus sarcoma
gastric xanthelasma
gastric xanthoma
stomach xanthoma
stomach with xanthelasma
colon sarcoma
colonic sarcoma
prostate stromal sarcoma
prostatic stromal sarcoma
rectal sarcoma
rectum sarcoma
cutaneous sarcoma
skin sarcoma
anal sarcoma
anus sarcoma
pancreas sarcoma
pancreatic sarcoma
gallbladder sarcoma
mouth sarcoma
oral sarcoma
laryngeal sarcoma
larynx sarcoma
throat sarcoma
thyroid sarcoma
trachea sarcoma
tracheal sarcoma
orbit sarcoma
orbital sarcoma
testicular sarcoma
testis sarcoma
stage 1 soft tissue sarcoma
stage i soft tissue sarcoma
stage 2 soft tissue sarcoma
stage ii soft tissue sarcoma
benign mesenchymal mediastinal neoplasm
benign mesenchymal mediastinal tumor
benign mesenchymal mediastinal tumour
soft tissue fibrosarcoma
mediastinal sarcoma
mediastinum sarcoma
high grade accesory sinus sarcoma
low grade accessory sinus sarcoma
intracranial liposarcoma
nervous system with hibernoma
nervous system hibernoma
central nervous system chondroma
cns chondroma
central nervous system osteosarcoma
inflammatory gastric pseudotumor
inflammatory gastric pseudotumour
bone myofibrosarcoma
breast myofibrosarcoma
solitary myofibromatosis
hybrid odontogenic fibroma
prostate cystosarcoma phyllodes
prostatic cystosarcoma phyllodes
breast cystosarcoma phyllodes
soft tissue adult sarcoma
pediatric soft tissue sarcoma
soft tissue childhood sarcoma
soft tissue pediatric sarcoma
cardiac sarcoma
heart sarcoma
myocardial sarcoma
penile sarcoma
penis sarcoma
prostate sarcoma
prostatic sarcoma
vagina sarcoma
vaginal sarcoma
primary childhood soft tissue sarcoma
ovarian sarcoma
ovary sarcoma
leptomeningeal sarcoma
leptomeninges sarcoma
giant cell fibrous histiocytoma
stage ib soft tissue sarcoma
stage 2a soft tissue sarcoma
stage iia soft tissue sarcoma
stage iib soft tissue sarcoma
stage 1a soft tissue sarcoma
stage ia soft tissue sarcoma
stage iic soft tissue sarcoma
stage 3 soft tissue sarcoma
stage iii soft tissue sarcoma
stage 4 soft tissue sarcoma
stage iv soft tissue sarcoma
primary alveolar soft part sarcoma
extraskeletal osteogenic sarcoma
sarcoma by fnclcc grade
fnclcc sarcoma grade
sarcoma differentiation score
well differentiated chondrosarcoma
clear cell sarcoma of tendons and aponeuroses
clear cell sarcoma of the tendons and aponeuroses
soft part malignant melanoma
osseous sarcoma
skeletal sarcoma
bone neoplasms
bone tumors
bone tumours
nci neoplasm grade in sarcoma
nci tumor grade in sarcoma
nci tumour grade in sarcoma
sarcoma by nci grade
ajcc neoplasm grade in sarcoma
ajcc tumor grade in sarcoma
ajcc tumour grade in sarcoma
sarcoma by ajcc grade
low-grade sarcoma
well or moderately differentiated sarcoma
high-grade sarcoma
poorly differentiated or undifferentiated sarcoma
g-1 sarcoma
g1 sarcoma
g-2 sarcoma
g2 sarcoma
g-3 sarcoma
g3 sarcoma
g-4 sarcoma
g4 sarcoma
conventional fibrosarcoma
fibroid neoplasm
fibroid tumor
fibroid tumour
central nervous system leiomyoma
cns leiomyoma
central nervous system leiomyosarcoma
cns leiomyosarcoma
small bowel leiomyosarcoma
well differentiated leiomyosarcoma
conventional leiomyosarcoma
leiomyomatous neoplasm
leiomyomatous tumor
leiomyomatous tumour
retroperitoneal leiomyoma
plexiform leiomyoma
retroperitoneal leiomyosarcoma
sclerosing rhabdomyosarcoma
uterus fibroid with body
uterus leiomyoma with body
corpus uteri fibroid
corpus uteri leiomyoma
uterus with fibroids
uterine body fibroid
uterine corpus fibroid
uterus with cotyledonoid dissecting leiomyoma
sternberg tumor
sternberg tumour
sternberg neoplasm
uterine grapelike leiomyoma
uterine atypical polypoid adenomyofibroma
uterine bizarre leiomyoma
uterine interstitial leiomyoma
uterus with interstitial leiomyoma
uterine intramural leiomyoma
uterus with intramural leiomyoma
uterus with submucosal leiomyoma
uterine submucosal leiomyoma
uterus with subserosal leiomyoma
uterine subserosal leiomyoma
uterine subserous leiomyoma
uterine fibroid degenerated
uterine leiomyoma degenerated
myocardial malignancy
benign cardiac tumors
benign cardiac tumours
vascular leiomyoma
esophageal leiomyoma
esophagus leiomyoma
oesophagus leiomyoma
gastric leiomyoma
stomach leiomyoma
diffuse peritoneal leiomyomatosis
leiomyomatosis peritonealis disseminata
myomatous neoplasm
myomatous tumor
myomatous tumour
cellular leiomyoma
fetal rhabdomyoma
adult rhabdomyoma
cutaneous leiomyoma
leiomyoma cutis
skin leiomyoma
dartoic leiomyoma
dartoic myoma
cutaneous leiomyosarcoma
skin leiomyosarcoma
intravenous leiomyomatosis
orbit rhabdomyosarcoma
orbital rhabdomyosarcoma
malignant endocardial neoplasm
malignant endocardial tumor
malignant endocardial tumour
breast leiomyosarcoma
breast rhabdomyosarcoma
ovarian rhabdomyosarcoma
ovary rhabdomyosarcoma
esophageal leiomyosarcoma
esophagus leiomyosarcoma
oesophagus leiomyosarcoma
myocardium neoplasm
myocardium tumor
myocardium tumour
uterus with intravascular leiomyomatosis
uterine intravascular leiomyomatosis
uterus intravascular leiomyomatosis
cardiac leiomyosarcoma
heart leiomyosarcoma
myocardial leiomyosarcoma
leiomyosarcoma arising in inferior vena cava
leiomyosarcoma involving inferior vena cava
leiomyosarcoma arising from inferior vena cava
leiomyosarcoma of inferior vena cava
lung vein leiomyosarcoma
vessels with leiomyosarcoma
leiomyosarcoma arising in vessels
leiomyosarcoma involving vessels
leiomyosarcoma arising from vessels
leiomyosarcoma of vessels
vascular leiomyosarcoma
vessels leiomyosarcoma
central nervous system rhabdomyosarcoma
cns rhabdomyosarcoma
colon leiomyoma
colonic leiomyoma
colon leiomyosarcoma
colonic leiomyosarcoma
appendiceal leiomyoma
appendix leiomyoma
prostate rhabdomyosarcoma
prostatic rhabdomyosarcoma
prostate leiomyosarcoma
prostatic leiomyosarcoma
prostate leiomyoma
prostatic leiomyoma
rectal leiomyosarcoma
rectum leiomyosarcoma
rectal leiomyoma
rectum leiomyoma
anal leiomyosarcoma
anus leiomyosarcoma
anal leiomyoma
anus leiomyoma
anal rhabdomyosarcoma
anus rhabdomyosarcoma
rectal rhabdomyosarcoma
rectum rhabdomyosarcoma
lung leiomyoma
pulmonary leiomyoma
endobronchial leiomyoma
lung leiomyosarcoma
pulmonary leiomyosarcoma
colorectal leiomyoma
gallbladder leiomyoma
hepatic leiomyoma
hepatocellular leiomyoma
liver leiomyoma
hepatic leiomyosarcoma
hepatocellular leiomyosarcoma
liver leiomyosarcoma
hepatic rhabdomyosarcoma
hepatocellular rhabdomyosarcoma
liver rhabdomyosarcoma
gallbladder rhabdomyosarcoma
gallbladder leiomyosarcoma
extrahepatic bile duct leiomyoma
mouth leiomyoma
oral leiomyoma
laryngeal leiomyosarcoma
larynx leiomyosarcoma
throat leiomyosarcoma
laryngeal leiomyoma
larynx leiomyoma
throat leiomyoma
trachea leiomyoma
tracheal leiomyoma
ureter leiomyoma
ureteral leiomyoma
urethra leiomyoma
urethral leiomyoma
vagina leiomyosarcoma
vaginal leiomyosarcoma
vagina rhabdomyoma
vaginal rhabdomyoma
vagina leiomyoma
vaginal leiomyoma
testicular rhabdomyosarcoma
testis rhabdomyosarcoma
smooth muscle ca
smooth muscle cancer
smooth muscle carcinoma
deep leiomyoma
pleomorphic leiomyoma
pleomorphic leiomyosarcoma
genital rhabdomyoma
cellular rhabdomyoma
intermediate rhabdomyoma
spindle cell rhabdomyosarcoma
mediastinal leiomyoma
mediastinum leiomyoma
mediastinal rhabdomyoma
mediastinum rhabdomyoma
mediastinal rhabdomyosarcoma
mediastinum rhabdomyosarcoma
mediastinal leiomyosarcoma
mediastinum leiomyosarcoma
cardiac rhabdomyoma
heart rhabdomyoma
myocardial rhabdomyoma
pericardial leiomyoma
pericardium leiomyoma
central nervous system rhabdomyoma
bone leiomyosarcoma
pediatric rhabdomyosarcoma
small intestinal leiomyoma
adult leiomyosarcoma
childhood pleomorphic rhabdomyosarcoma
pediatric pleomorphic rhabdomyosarcoma
pleomorphic childhood rhabdomyosarcoma
mixed childhood rhabdomyosarcoma
childhood leiomyosarcoma
pediatric leiomyosarcoma
adult rhabdomyosarcoma
desmoplastic fibroblastoma
collagenous fibroma
penile fibromatosis
peyronie disease
peyronie fibromatosis
infantile digital fibromatosis
childhood with recurring digital fibroma
reye neoplasm
reye tumor
reye tumour
dupuytren contracture
palmar fibromatosis
papillary fibroelastoma
bone desmoplastic fibroma
osseous desmoplastic fibroma
abdominal fibromatosis
desmoid involving abdomen
intraabdominal fibromatosis
mesenteric fibromatosis
angiofibromatous hyperplasia
fibrous papule
juvenile angiofibroma
telangiectatic fibroma
prostate fibroma
prostatic fibroma
central odontogenic fibroma
pleura fibroma
pleural fibroma
perifollicular fibroma
ledderhose disease
plantar fibromatosis
circumscribed storiform collagenoma
eruptive collagenoma
proliferative fasciitis
fibromatosis colli
calcifying aponeurotic fibroma
juvenile aponeurotic fibrosis
primary fibrosarcoma
kidney fibroma
renal fibroma
breast fibrosarcoma
ovarian fibrosarcoma
ovary fibrosarcoma
small bowel fibrosarcoma
small intestinal fibrosarcoma
small intestine fibrosarcoma
cardiac fibrosarcoma
heart fibrosarcoma
myocardial fibrosarcoma
solitary adult cutaneous fibroma
solitary adult fibroma
solitary adult skin fibroma
central nervous system fibrosarcoma
cns fibrosarcoma
lung fibroma
pulmonary fibroma
esophageal fibroma
esophagus fibroma
hepatic fibroma
hepatocellular fibroma
liver fibroma
hepatic fibrosarcoma
hepatocellular fibrosarcoma
liver fibrosarcoma
extrahepatic bile duct fibroma
atypical decubital fibroplasia
ischemia with fasciitis
fasciitis arising in ischemia
fasciitis involving ischemia
fasciitis arising from ischemia
fasciitis of ischemia
fasciitis of the ischemia
ischemic fasciitis
dermal fibroma
tendon sheath fibroma
nuchal fibroma
nuchal-type fibroma
nuchal fibrocartilagenous pseudotumor
nuchal fibrocartilagenous pseudotumour
nuchal fibrocartilaginous pseudotumor
nuchal fibrocartilaginous pseudotumour
extraabdominal fibromatosis
bone fibrosarcoma
chest wall fibromatosis
superficial fibromatosis
pericardial fibroma
cardiac fibroma
heart fibroma
kidney fibrosarcoma
renal fibrosarcoma
adult fibrosarcoma
childhood fibrosarcoma
pediatric fibrosarcoma
cementifying fibroma
desmoid fibromatosis
desmoid-type fibromatosis
papillary intralymphatic angioendothelioma
polymorphous hemangioendothelioma
polymorphous haemangioendothelioma
targetoid hemosiderotic hemangioma
targetoid hemosiderotic haemangioma
hobnail hemangioma
hobnail haemangioma
microvenular hemangioma
microvenular haemangioma
sinusoidal hemangioma
sinusoidal haemangioma
spindle cell haemangioma
spindle cell hemangioma
spindle-cell hemangioma
spindle-cell haemangioma
pericytoma with t712
sinonasal-type hemangiopericytoma
sinonasal-type haemangiopericytoma
sinonasal type hemangiopericytoma
sinonasal type haemangiopericytoma
conventional angiosarcoma
malignant hemangioendothelioma
malignant haemangioendothelioma
lymphangioendothelial sarcoma
malignant lymphangioendothelioma
bacillary angiomatosis
bacillary epithelioid angiomatosis
granulation tissue-type hemangioma
granulation tissue-type haemangioma
granuloma pyogenicum
granuloma telangiecticum
granulomata pyogenicum
hemangiomatous granulation tissue
haemangiomatous granulation tissue
splenic malignancy
cutaneous kaposi sarcoma
skin kaposi sarcoma
lung kaposi sarcoma
pulmonary kaposi sarcoma
intracranial angioma
intracranial hemangioma
intracranial haemangioma
intracranial structure angioma
retina angioma
retina hemangioma
retina haemangioma
retinal angioma
retinal hemangioma
retinal haemangioma
intra-abdominal hemangioma
intra-abdominal haemangioma
intramuscular angioma
intramuscular hemangioma
intramuscular haemangioma
cystic lymphangioma
lung with lymphangiomyomatosis
pulmonary lymphangiomyomatosis
lung with lymphangiomatosis
pulmonary lymphangiomatosis
pulmonary lymphangioleiomyomatosis
epithelioid hemagioendothelioma of liver
hemangioma-hemorrhage syndrome
haemangioma-hemorrhage syndrome
hemangiomatosis with thrombocytopenia
haemangiomatosis with thrombocytopenia
kasabach-merritt syndrome
thrombocytopenia-hemangioma syndrome
thrombocytopenia-haemangioma syndrome
thrombopenia-hemangioma syndrome
thrombopenia-haemangioma syndrome
cutaneous port wine stain
nevus flammeus
nevi flammeus
port wine birthmark
port wine nevus
port wine nevi
skin with port wine stain
port wine type hemangioma
port wine type haemangioma
skin port wine stain
congenital angioma
hepatic angioma
hepatic hemangioma
hepatic haemangioma
hepatocellular angioma
hepatocellular hemangioma
hepatocellular haemangioma
liver angioma
liver hemangioma
liver haemangioma
cutis marmorata
angioma serpiginosum
mibelli with angiokeratoma
angiokeratoma arising in mibelli
angiokeratoma involving mibelli
angiokeratoma arising from mibelli
angiokeratoma of mibelli
mibelli angiokeratoma
anemicus nevus
anaemicus nevus
anemicus nevi
anaemicus nevi
nevus anemicus
nevus anaemicus
nevi anemicus
nevi anaemicus
autoimmune deficiency syndrome-related kaposi sarcoma
epidemic kaposi sarcoma
kaposi aids
kaposi sarcoma aids related
kaposi sarcoma epidemic type
pulmonary glomangiosarcoma
malignant pulmonary glomangioma
lung with glomangiosarcoma
glomangiosarcoma involving lung
vein with malformation
malformation involving vein
venous angioma
venous hemangioma
venous haemangioma
venous malformation
arteriovenous angioma
arteriovenous hemangioma
arteriovenous haemangioma
arteriovenous malformation
racemose angioma
racemose hemangioma
racemose haemangioma
angiolymphoid hyperplasia with eosinophilia
verrucous keratotic hemangioma
verrucous keratotic haemangioma
cutaneous lymphangioleiomyomatosis
skin lymphangioleiomyomatosis
cherry angioma
senile angioma
intravascular papillary endothelial hyperplasia
masson pseudosarcoma
masson pseudotumor
masson pseudotumour
masson vegetant hemangioma
masson vegetant haemangioma
salmon patch nevus
salmon patch nevi
stork bite
unna nevus
unna nevi
hepatic angiosarcoma
hepatic hemangiosarcoma
hepatic haemangiosarcoma
hepatic primary angiosarcoma
hepatocellular angiosarcoma
hepatocellular hemangiosarcoma
hepatocellular haemangiosarcoma
hepatocellular primary angiosarcoma
liver angiosarcoma
liver hemangiosarcoma
liver haemangiosarcoma
liver primary angiosarcoma
blue rubber bleb nevus
blue rubber bleb nevi
nakagawa with angioblastoma
angioblastoma arising in nakagawa
angioblastoma involving nakagawa
angioblastoma arising from nakagawa
angioblastoma of nakagawa
nakagawa angioblastoma
acquired tufted skin angioma
cutaneous angiokeratoma
skin angiokeratoma
cutaneous angiosarcoma
cutaneous hemangiosarcoma
cutaneous haemangiosarcoma
skin angiosarcoma
skin hemangiosarcoma
skin haemangiosarcoma
cutaneous lymphangiosarcoma
stewart and treves with lymphangiosarcoma
lymphangiosarcoma arising in stewart and treves
lymphangiosarcoma involving stewart and treves
lymphangiosarcoma arising from stewart and treves
lymphangiosarcoma of stewart and treves
skin lymphangiosarcoma
stewart and treves lymphangiosarcoma
cutaneous hemangiopericytoma
cutaneous haemangiopericytoma
cutaneous angioendothelioma
cutaneous hemangioendothelioma
cutaneous haemangioendothelioma
skin angioendothelioma
skin hemangioendothelioma
skin haemangioendothelioma
retiform hemangioendothelioma
retiform haemangioendothelioma
hobnail hemangioendothelioma
hobnail haemangioendothelioma
composite hemangioendothelioma
composite haemangioendothelioma
spleen angiosarcoma
spleen hemangiosarcoma
spleen haemangiosarcoma
splenic angiosarcoma
splenic hemangiosarcoma
splenic haemangiosarcoma
conjunctiva kaposi sarcoma
conjunctival kaposi sarcoma
cornea kaposi sarcoma
corneal kaposi sarcoma
spindle cell angioendothelioma
spindle cell hemangioendothelioma
spindle cell haemangioendothelioma
gingiva angioma
gingiva hemangioma
gingiva haemangioma
gingival angioma
gingival hemangioma
gingival haemangioma
gum angioma
gum hemangioma
gum haemangioma
placenta angioma
placenta hemangioma
placenta haemangioma
placental angioma
placental hemangioma
placental haemangioma
spleen benign neoplasm
splenic benign neoplasm
splenic hamartoma with bizarre stromal cells
cutaneous angioma
cutaneous hemangioma
cutaneous haemangioma
skin hemangioma
skin haemangioma
cerebellar angioblastoma
cerebellar hemangioblastoma
cerebellar haemangioblastoma
cerebellum angioblastoma
cerebellum hemangioblastoma
cerebellum haemangioblastoma
brain stem angioblastoma
brain stem hemangioblastoma
brain stem haemangioblastoma
brainstem angioblastoma
brainstem hemangioblastoma
brainstem haemangioblastoma
peripheral intraneural angiosarcoma
peripheral intraneural hemangiosarcoma
peripheral intraneural haemangiosarcoma
telangiectatic glomangioma
breast angioma
intravascular angioleiomyoma
intravascular angiomyoma
cardiac angioendothelioma
cardiac hemangioendothelioma
cardiac haemangioendothelioma
heart angioendothelioma
heart hemangioendothelioma
heart haemangioendothelioma
myocardial angioendothelioma
myocardial hemangioendothelioma
myocardial haemangioendothelioma
cardiac kaposi sarcoma
heart kaposi sarcoma
myocardial kaposi sarcoma
malignant cardiac hemangiopericytoma
malignant cardiac haemangiopericytoma
malignant heart hemangiopericytoma
malignant heart haemangiopericytoma
aorta angiosarcoma
aorta hemangiosarcoma
aorta haemangiosarcoma
aortic angiosarcoma
aortic hemangiosarcoma
aortic haemangiosarcoma
superior vena cava angiosarcoma
uterine angiosarcoma
uterine hemangiosarcoma
uterine haemangiosarcoma
uterus angiosarcoma
uterus hemangiosarcoma
uterus haemangiosarcoma
retroperitoneal hemangiopericytoma
retroperitoneal haemangiopericytoma
parotid gland lymphangioma
parotid lymphangioma
parotid angioma
parotid gland angioma
parotid gland hemangioma
parotid gland haemangioma
parotid hemangioma
parotid haemangioma
intracranial cavernoma
cerebral angioma
cerebral hemangioma
cerebral haemangioma
cerebral hemispheres angioma
cerebral hemispheres hemangioma
cerebral hemispheres haemangioma
cerebral hemispheric angioma
cerebral hemispheric hemangioma
cerebral hemispheric haemangioma
cerebrum angioma
cerebrum hemangioma
cerebrum haemangioma
central nervous system angiosarcoma
central nervous system hemangiosarcoma
central nervous system haemangiosarcoma
cns angiosarcoma
cns hemangiosarcoma
cns haemangiosarcoma
gastric angioma
gastric hemangioma
gastric haemangioma
stomach angioma
stomach hemangioma
stomach haemangioma
gastric lymphangioma
stomach lymphangioma
colon lymphangioma
colonic lymphangioma
large intestine lymphangioma
colon kaposi sarcoma
colon kaposis sarcoma
colonic kaposi sarcoma
colonic kaposis sarcoma
large intestine kaposi sarcoma
large intestine kaposis sarcoma
prostate kaposi sarcoma
prostatic kaposi sarcoma
prostate angiosarcoma
prostate hemangiosarcoma
prostate haemangiosarcoma
prostatic angiosarcoma
prostatic hemangiosarcoma
prostatic haemangiosarcoma
rectal kaposi sarcoma
rectum kaposi sarcoma
anal kaposi sarcoma
anus kaposi sarcoma
aids-related gastric kaposi sarcoma
gastric aids-related kaposi sarcoma
stomach aids-related kaposi sarcoma
esophageal kaposi sarcoma
esophagus kaposi sarcoma
oesophagus kaposi sarcoma
gallbladder angiosarcoma
gallbladder hemangiosarcoma
gallbladder haemangiosarcoma
gallbladder kaposi sarcoma
parotid gland kaposi sarcoma
parotid kaposi sarcoma
subglottic angioma
subglottic hemangioma
subglottic haemangioma
subglottis angioma
subglottis hemangioma
subglottis haemangioma
thyroid angiosarcoma
thyroid gland angiosarcoma
thyroid gland hemangiosarcoma
thyroid gland haemangiosarcoma
thyroid hemangiosarcoma
thyroid haemangiosarcoma
orbit angioma
orbit hemangioma
orbit haemangioma
orbital angioma
orbital hemangioma
orbital haemangioma
penile kaposi sarcoma
penis kaposi sarcoma
scrotal angioma
scrotal hemangioma
scrotal haemangioma
scrotum angioma
scrotum hemangioma
scrotum haemangioma
bone angioma
bone hemangioma
bone haemangioma
osseous angioma
osseous hemangioma
osseous haemangioma
synovial angioma
synovium angioma
synovium hemangioma
synovium haemangioma
perineural angioma
perineural hemangioma
perineural haemangioma
deep angioma
mediastinal cystic hygroma
mediastinal lymphangioma
mediastinum cystic hygroma
mediastinum lymphangioma
mediastinal angiosarcoma
mediastinal hemangiosarcoma
mediastinal haemangiosarcoma
mediastinum angiosarcoma
mediastinum hemangiosarcoma
mediastinum haemangiosarcoma
hepatic hemangioendothelioma
hepatic haemangioendothelioma
hepatocellular hemangioendothelioma
hepatocellular haemangioendothelioma
infantile hemangioendothelioma
infantile haemangioendothelioma
liver hemangioendothelioma
liver haemangioendothelioma
pulmonary artery angiosarcoma
pulmonary artery hemangiosarcoma
pulmonary artery haemangiosarcoma
palate kaposi sarcoma
cutaneous glomangioma
skin glomangioma
aggressive angiomyxoma
cns hemangioma
cns haemangioma
central nervous system hemangiopericytoma
central nervous system haemangiopericytoma
central nervous system kaposi sarcoma
cns kaposi sarcoma
central nervous system hemangioblastoma
central nervous system haemangioblastoma
cns hemangioblastoma
cns haemangioblastoma
vascular neoplasms
vascular tumors
vascular tumours
angiolymphoid cutaneous hyperplasia
skin with angiolymphoid hyperplasia
cutaneous angiolymphoid hyperplasia
skin angiolymphoid hyperplasia
strawberry angioma
strawberry birthmark
congenital vascular naevus
congenital vascular naevi
aids-related cervical kaposi sarcoma
juvenile hemangioma
juvenile haemangioma
infantile hemangioma
infantile haemangioma
dabska neoplasm
dabska tumor
dabska tumour
brain angioma
brain hemangioma
brain haemangioma
digestive angioma
digestive hemangioma
digestive haemangioma
gastrointestinal angioma
gastrointestinal hemangioma
gastrointestinal haemangioma
mucous membrane hemangioma
mucous membrane haemangioma
lung angioma
lung hemangioma
lung haemangioma
pulmonary angioma
pulmonary hemangioma
pulmonary haemangioma
angiokeratoma circumscriptum
fordyce with angiokeratoma
angiokeratoma arising in fordyce
angiokeratoma involving fordyce
angiokeratoma arising from fordyce
angiokeratoma of fordyce
fordyce angiokeratoma
scrotum with fordyce-type angiokeratoma
scrotal angiokeratoma
scrotal fordyce-type angiokeratoma
scrotum angiokeratoma
scrotum fordyce-type angiokeratoma
malignant adult hemangiopericytoma
malignant adult haemangiopericytoma
malignant childhood hemangiopericytoma
malignant childhood haemangiopericytoma
malignant pediatric hemangiopericytoma
malignant pediatric haemangiopericytoma
subcutaneous angioma
subcutaneous hemangioma
subcutaneous haemangioma
subcutaneous tissue angioma
subcutaneous tissue hemangioma
subcutaneous tissue haemangioma
spleen angioma
spleen hemangioma
spleen haemangioma
splenic angioma
splenic hemangioma
splenic haemangioma
spleen with little littoral cell angioma
spleen little littoral cell angioma
splenic little littoral cell angioma
vulvar angiokeratoma
lymphatic vessel tumors
lymphatic vessel tumours
poorly differentiated angiosarcoma
adult angiosarcoma
adult hemangiosarcoma
adult haemangiosarcoma
multiple hemorrhagic sarcoma
classic kaposi sarcoma
classical type kaposi sarcoma
kaposi sarcoma classical type
kaposi sarcoma related to immunosuppressive treatment
childhood angiosarcoma
childhood hemangiosarcoma
childhood haemangiosarcoma
pediatric angiosarcoma
pediatric hemangiosarcoma
pediatric haemangiosarcoma
primary hemangiosarcoma
primary haemangiosarcoma
well-differentiated inflammatory liposarcoma
well-differentiated liposarcoma with leiomyomatous differentiation
paratesticular liposarcoma
brown fat neoplasm
brown fat tumor
brown fat tumour
fetal fat cell lipoma
dedifferentiated liposarcoma
pleomorphic liposarcoma
cellular myxoid liposarcoma
mixed liposarcoma
fetal lipomatosis
fetus with lipomatosis
lipomatosis involving fetus
cervical symmetrical lipomatosis
madelung disease
symmetric lipomatosis
multiple symmetrical lipomas
multiple symmetric lipomas
cutaneous lipoma
skin lipoma
external auditory meatus lipoma
external ear lipoma
external auditory meatus with lipoma
breast lipoma
encephalocraniocutaneous lipomatosis
endobronchial lipoma
kidney lipoma
renal lipoma
breast liposarcoma
gastric lipoma
stomach lipoma
small intestinal lipoma
corpus callosum lipoma
corpus callosum with lipoma
intracranial lipoma
central nervous system lipoma
cns lipoma
internal auditory canal lipoma
gastric liposarcoma
stomach liposarcoma
colon lipoma
colonic lipoma
rectal lipoma
rectum lipoma
cutaneous liposarcoma
skin liposarcoma
lung myolipoma
pulmonary myolipoma
colorectal lipoma
esophageal lipoma
esophagus lipoma
esophageal liposarcoma
esophagus liposarcoma
oesophagus liposarcoma
hepatic lipoma
hepatocellular lipoma
liver lipoma
gallbladder lipoma
extrahepatic bile duct lipoma
mouth lipoma
oral lipoma
parotid gland lipoma
parotid lipoma
tonsil lipoma
tonsillar lipoma
laryngeal liposarcoma
larynx liposarcoma
throat liposarcoma
cerebral hemisphere lipoma
paratesticular lipoma
thymic lipoma
thymus lipoma
deep fatty neoplasm
deep fatty tumor
deep fatty tumour
deep lipoma
tendon sheath lipoma
lumbosacral lipoma
chondroid lipoma
diffuse lipomatosis
atypical lipoma
lipoma-like liposarcoma
superficial soft tissue well differentiated liposarcoma
superficial well differentiated liposarcoma
superficial soft tissue with well differentiated liposarcoma
well differentiated liposarcoma arising in superficial soft tissue
well differentiated liposarcoma involving superficial soft tissue
well differentiated liposarcoma arising from superficial soft tissue
well differentiated liposarcoma of superficial soft tissue
sclerosing liposarcoma
fibroblastic liposarcoma
acral myxoinflammatory fibroblastic sarcoma
mediastinal lipoma
mediastinum lipoma
mediastinal liposarcoma
mediastinum liposarcoma
pleura lipoma
pleural lipoma
chest wall lipoma
cardiac lipoma
heart lipoma
myocardial lipoma
epicardial lipoma
epicardium lipoma
spindle cell pleomorphic lipoma
infiltrating angiolipoma
invasive angiolipoma
intramuscular lipoma
infiltrating lipoma
invasive lipoma
bone liposarcoma
glossal lipoma
tongue lipoma
adult liposarcoma
childhood liposarcoma
pediatric liposarcoma
primary liposarcoma
fibrodysplasia ossificans progressiva
bone chondroma
osseous chondroma
bone with osteochondromyxoma
bone osteochondromyxoma
bizarre parosteal osteochondromatous proliferation
nora lesion
multiple enchondroma
multiple enchondromata
enchondromatosis syndrome
congenital enchondromatosis
multiple enchondroses
multiple enchondrosis
enchondroses multiple
ollier disease
soft part chondroma
dupuytren exostosis
dupuytren exostoses
osteoid osteoma
aneurysmal bone cyst
bone with aneurysmal cyst
bone aneurysmal cyst
mesenchymal chondrosarcoma
benign chondroblastoma
codman tumor
codman tumour
malignant chondroblastoma
telangiectatic osteogenic sarcoma
telangiectatic osteosarcoma
bone ca
bone cancer
osseous adenoca
osseous adenocarcinoma
osseous ca
osseous cancer
osseous carcinoma
fibroblastic osteogenic sarcoma
fibroblastic osteosarcoma
fibrosarcomatous osteogenic sarcoma
fibrosarcomatous osteosarcoma
chondroblastic osteogenic sarcoma
chondroblastic osteosarcoma
chondrosarcomatous osteogenic sarcoma
chondrosarcomatous osteosarcoma
small cell osteogenic sarcoma
small cell osteosarcoma
juxtacortical chondroma
periosteal chondroma
giant cell bone sarcoma
skull base neoplasm
skull base neoplasms
skull base tumor
skull base tumour
skull base tumors
skull base tumours
cartilage neoplasm
cartilage tumor
cartilage tumour
chondromatous neoplasm
chondromatous tumor
chondromatous tumour
breast osteogenic sarcoma
breast osteosarcoma
osteogenic breast sarcoma
intracranial chondrosarcoma
hepatic osteogenic sarcoma
hepatic osteosarcoma
hepatocellular osteogenic sarcoma
hepatocellular osteosarcoma
liver osteogenic sarcoma
liver osteosarcoma
stage 1a bone sarcoma
stage ia bone sarcoma
stage ib bone sarcoma
stage iib bone sarcoma
stage 2a bone sarcoma
stage iia bone sarcoma
stage 3 bone sarcoma
stage iii bone sarcoma
osteosarcoma arising in osseous paget disease
osteosarcoma involving osseous paget disease
osteosarcoma arising from osseous paget disease
osteosarcoma arising in osteitis deformans
osteosarcoma involving osteitis deformans
osteosarcoma arising from osteitis deformans
intracortical osteogenic sarcoma
intraosseous well-differentiated osteogenic sarcoma
intraosseous well-differentiated osteosarcoma
larynx clear cell chondrosarcoma
laryngeal clear cell chondrosarcoma
dedifferentiated chondrosarcoma
bone angioendothelial sarcoma
bone angiosarcoma
bone hemangioendothelial sarcoma
bone haemangioendothelial sarcoma
bone hemangiosarcoma
bone haemangiosarcoma
osseous angioendothelial sarcoma
osseous angiosarcoma
osseous hemangiosarcoma
osseous haemangiosarcoma
fibroosseous digital pseudotumor
fibroosseous digital pseudotumour
extraskeletal osteochondroma
extraskeletal osteoma
childhood osteosarcoma
pediatric osteosarcoma
childhood intracortical osteosarcoma
panniculitis ossificans
mediastinal chondroma
mediastinum chondroma
stage 1a osteogenic sarcoma
stage 1a osteosarcoma
stage ia osteogenic sarcoma
stage ia osteosarcoma
stage ib osteogenic sarcoma
stage ib osteosarcoma
stage 2a osteogenic sarcoma
stage 2a osteosarcoma
stage iia osteogenic sarcoma
stage iia osteosarcoma
stage iib osteogenic sarcoma
stage iib osteosarcoma
stage 3 osteogenic sarcoma
stage 3 osteosarcoma
stage iii osteogenic sarcoma
stage iii osteosarcoma
mediastinal osteogenic sarcoma
mediastinal osteosarcoma
mediastinum osteogenic sarcoma
mediastinum osteosarcoma
stage 4 osteogenic sarcoma
stage 4 osteosarcoma
stage iv osteogenic sarcoma
stage iv osteosarcoma
stage 4a osteogenic sarcoma
stage 4a osteosarcoma
stage iva osteogenic sarcoma
stage iva osteosarcoma
stage ivb osteogenic sarcoma
stage ivb osteosarcoma
stage 1 bone sarcoma
stage i bone sarcoma
stage 2 bone sarcoma
stage ii bone sarcoma
stage 4 bone sarcoma
stage iv bone sarcoma
stage 4a bone sarcoma
stage iva bone sarcoma
stage ivb bone sarcoma
stage 1 osteogenic sarcoma
stage 1 osteosarcoma
stage i osteogenic sarcoma
stage i osteosarcoma
stage 2 osteogenic sarcoma
stage 2 osteosarcoma
stage ii osteogenic sarcoma
stage ii osteosarcoma
sternum with chondromyxoid fibroma
sternal chondromyxoid fibroma
sternum chondromyxoid fibroma
sternal paget disease
sternum paget disease
central osteosarcoma
medullary osteosarcoma
central nervous system osteochondroma
cns osteochondroma
bone surface peripheral osteosarcoma
surface osteosarcoma
primary bone chondrosarcoma
periosteal chondrosarcoma
juxtacortical chondrosarcoma
localized osteogenic sarcoma
localized osteosarcoma
localized chondrosarcoma
juxtacortical osteogenic sarcoma
juxtacortical osteosarcoma
periosteal osteogenic sarcoma
periosteal osteosarcoma
extraskeletal chondroma
angiofollicular lymphoid hyperplasia
castleman neoplasm
castleman tumor
castleman tumour
giant lymph node hyperplasia
germinal centers with progressive transformation
progressive transformation arising in germinal centers
progressive transformation involving germinal centers
progressive transformation arising from germinal centers
progressive transformation of germinal centers
germinal centers progressive transformation
atypical lymph node hyperplasia
atypical reactive lymph node hyperplasia
atypical hyperplastic lymph node
extranodal castleman disease
franklin disease
gamma chain disease
gamma-chain disease
gamma-chain diseases
gamma heavy-chain disease
disease gamma heavy chain
igg heavy chain disease
heavy chain disease igg type
juvenile xanthogranuloma
juvenile xanthogranulomas
juvenile xanthoma
juvenile xanthomas
juvenile giant cell granuloma
alpha heavy chain disease
immunoproliferative small intestinal disease
mediterranean abdominal lymphoma
hyperimmunoglobulin e syndrome
blood leukaemia
blood leukemia
general leukemias
general leukaemias
cancer of the blood
cancer of blood
subleukemic leukaemia
subleukemic leukemia
subleukaemic leukaemia
leukemia subleukemic
leukaemia subleukemic
subleukaemic leukemia
subleukemic leukemias
subleukaemic leukemias
subleukaemic leukaemias
subleukemic leukaemias
b-cell leukaemia
b-cell leukemia
b-lymphocytic leukaemia
b-lymphocytic leukemia
b-cell cll
leukaemia basophilic
leukemia basophilic
childhood with all
all involving childhood
all of childhood
m-7 leukemia
m-7 leukaemia
m7 leukemia
m7 leukaemia
aggressive-phase cml
philadelphia chromosome positive cml
leukaemia plasmacytic
leukemia plasmacytic
plasmacytic leukaemia
plasmacytic leukemia
m-3 leukemia
m-3 leukaemia
m3 leukemia
m3 leukaemia
q-22 leukemia
q-22 leukaemia
q22 leukemia
q22 leukaemia
t-cell all
tcell leukemia
tcell leukaemia
t-lymphocyte leukemia
t-lymphocyte leukaemia
t-cell leukemia htlv-2 associated
t-cell leukaemia htlv-2 associated
t-cell-leukemia htlv-2 associated
t-cell-leukaemia htlv-2 associated
lymphoma hodgkin and non-hodgkin
reversible monoclonal lymphadenopathy in autoimmune lymphoproliferative syndrome
pyothorax-associated lymphoma
pyothorax associated lymphoma
ebv lymphoma
ebv-associated lymphoma
ebv associated lymphoma
epstein-barr virus lymphoma
epstein barr virus lymphoma
pleomorphic lymphoma
follicular non-hodgkin lymphoma
waldenstrom macroglobulinemia involving extramedullary sites
benign mastocytoma
diffuse cutaneous mastocytosis
multiple myelomas
woringer-kolopp disease
woringer kolopp disease
unilesional mycosis fungoides
localized epidermotropic reticulosis
localized pagetoid reticulosis
poikiloderma atrophicans vasculare
poikiloderma vasculare atrophicans
parapsoriasis variegata
granulomatous mycosis fungoides
hypopigmented mycosis fungoides
folliculocentric mycosis fungoides
syringotropic mycosis fungoides
ketron goodman disease
disseminated pagetoid reticulosis
ketron-goodman disease
generalized pagetoid reticulosis
generalised pagetoid reticulosis
mycosis fungoides and sezary syndrome
dysmyelopoietic syndrome
myelodysplastic syndromes
smoldering leukaemia
smoldering leukemia
m-1 leukemia
m-1 leukaemia
m1 leukemia
m1 leukaemia
m-2 leukemia
m-2 leukaemia
m2 leukemia
m2 leukaemia
polycythaemia vera
polycythemia rubra vera
polycythemia vera
essential thrombocytemia
essential thrombocythemia
essential thrombocytosis
idiopathic thrombocythemia
primary thrombocythemia
primary thrombocytosis
urticaria pigmentosa maculopapular cutaneous mastocytosis
b-cell non-hodgkins lymphoma
b-cell nonhodgkin lymphoma
b-cell nonhodgkins lymphoma
lymphomas nonhodgkin b-cell
non-hodgkin b-cell lymphoma
nonhodgkin lymphoma b-cell
high-grade lymphoma
high-grade lymphomas
intermediate-grade lymphoma
intermediate-grade lymphomas
true histiocytic lymphoma
nodular histiocytic lymphoma
low-grade lymphoma
low-grade lymphomas
diffuse mixed large and small cell lymphoma
adult diffuse poorly differentiated cell lymphoma
poorly differentiated nodular lymphocytic lymphoma
lymphomas nonhodgkin t-cell
non-hodgkin t-cell lymphoma
t-cell non-hodgkins lymphoma
t-cell nonhodgkins lymphoma
nodal cytotoxic lymphoma
nodal lymphoma expressing -cell intracellular antigen-1 -1
nodal lymphoma expressing granzyme
enteropathic t-cell lymphoma
enteropathic t cell lymphoma
cutaneous t cell lymphoma
t cell non-hodgkin lymphoma of the skin
cd-30 positive cutaneous t-cell lymphoma
cd-30 positive anaplastic large t-cell cutaneous lymphoma
cd-30 positive pleomorphic large t-cell cutaneous lymphoma
cd-30 positive t-immunoblastic cutaneous lymphoma
cd-30 negative cutaneous t-cell lymphoma
cd-30 negative anaplastic large t-cell cutaneous lymphoma
cd-30 negative pleomorphic large t-cell cutaneous lymphoma
cd-30 negative t-immunoblastic cutaneous lymphoma
mature t-and nk-cell lymphoma
peripheral t-cell lymphoma primary to the central nervous system
peripheral t-cell lymphoma with distinct perifollicular growth pattern
peripheral t-cell lymphoma with toutonlike tumor giant cells
peripheral t-cell lymphoma with toutonlike tumour giant cells
peripheral t-cell lymphoma with touton-like tumor giant cells
peripheral t-cell lymphoma with touton-like tumour giant cells
aids lymphoma
hiv associated lymphoma
lymphoma aids related
hodgkin disease mixed cellularity
hodgkin lymphoma mixed cellularity
atypical cml
stage 3 lymphocyte depleted hodgkin lymphoma
stage iii lymphocyte depleted hodgkin lymphoma
large plaque parapsoriasis
parapsoriasis en plaque
parapsoriasis en plaques
cd-30 lymphoma
cd30 lymphoma
k-1 lymphoma
k1 lymphoma
classic anaplastic large cell lymphoma
anaplastic large-cell lymphoma-like lymphomatoid papulosis type c
type c lymphomatoid papulosis
anaplastic large cell lymphoma-like lymphomatoid papulosis
neonatal leukaemia
neonatal leukemia
mu heavy chain disease
mucosa-associated lymphoid tissue extranodal marginal zone b-cell lymphoma
kuttner tumor
kuttner tumour
kuttner lymphoma
kuttner neoplasm
malt type primary pulmonary extranodal marginal zone b-cell lymphoma
malt type with pulmonary extranodal marginal zone b-cell lymphoma
malt type pulmonary extranodal marginal zone b-cell lymphoma
small plaque parapsoriasis
hyperimmunoglobulin m syndrome
gammopathy monoclonal benign
benign monoclonal hypergammaglobuminemia
asymptomatic monoclonal gammopathy
benign monoclonal hypergammaglobulinaemia
hypergammaglobulinaemia benign monoclonal
benign monoclonal hypergammaglobulinemia
hypergammaglobulinemia benign monoclonal
monoclonal paraproteinemia
paraproteinemia monoclonal
monoclonal paraproteinaemia
gammopathy monoclonal uncertain significance
plasma cell neoplasm monoclonal gammopathy of unknown significance
monocloncal gammopathy uncertain significance
monocloncal gammopathy of indeterminate significance
monocloncal gammopathy of the indeterminate significance
extramedullary plasmacytoma
small bowel lymphoma
small intestinal lymphoma
diffuse centroblastic lymphoma
mantle zone lymphoma
diffuse centroblastic-centrocytic lymphoma
centroblastic-centrocytic malignant lymphoma
multifocal lymphomatous polyposis
multiple lymphomatous polyposis
lennert lymphoma
lymphoepithelioid lymphoma
t-zone lymphoma
unspecified peripheral t-cell lymphoma
angiotropic large cell lymphoma
angiotropic lymphoma
intravascular b-cell lymphoma
intravascular large b-cell lymphoma
malignant angioendotheliomatosis
neoplastic angioendotheliomatosis
reactive angioendotheliomatosis
acute myelosclerosis
acute panmyelosis with myelofibrosis
retina lymphoma
retinal lymphoma
stomach lymphoma
gastrointestinal tract primary follicular lymphoma
gastric atypical gastric lymphoid hyperplasia
stomach atypical gastric lymphoid hyperplasia
spleen marginal zone lymphoma
splenic marginal zone bcell lymphoma
splenic lymphoma with circulating villous lymphocytes
lgl leukemia
lgl leukaemia
large granular lymphocytosis
t-cell cll
t-gamma lymphoproliferative disorder
plasma cell dyscrasia
plasmacytic neoplasm
plasmacytic tumor
plasmacytic tumour
acute biphenotypic leukaemia
acute biphenotypic leukemia
lymphoproliferative disorder x-linked
lymphoproliferative disease x-linked
lymphoproliferative disorders x-linked
lymphoproliferative diseases x-linked
lymphoproliferative syndrome x-linked
lymphoproliferative syndromes x-linked
x linked lymphoproliferative syndrome
non-secretory myeloma
low-grade t-cell lymphoma
high-grade t-cell lymphoma
enteropathy associated t-cell lymphoma
colon lymphoma
colonic lymphoma
lung lymphoma
pulmonary lymphoma
localized lymphoma
colon non-hodgkin lymphoma
colon nonhodgkin lymphoma
colonic non-hodgkin lymphoma
colonic nonhodgkin lymphoma
large intestine nonhodgkin lymphoma
childhood leukaemia
childhood leukemia
refractory nodal marginal zone b-cell lymphoma
refractory high-grade burkitt-like lymphoma
primary cerebral lymphoma in immunocompetent host
stage 1 lymphocyte depleted hodgkin lymphoma
stage i lymphocyte depleted hodgkin lymphoma
stage 2 lymphocyte depleted hodgkin lymphoma
stage ii lymphocyte depleted hodgkin lymphoma
stage 4 burkitt lymphoma
stage iv burkitt lymphoma
extranodal marginal zone b-cell lymphoma malt type refractory
mucosa-associated lymphoid tissue refractory extranodal marginal zone b-cell lymphoma
mucosa-associated lymphoid tissue with refractory extranodal marginal zone b-cell lymphoma
stage 1 splenic marginal zone lymphoma
stage i splenic marginal zone lymphoma
stage 2 splenic marginal zone lymphoma
stage ii splenic marginal zone lymphoma
stage 3 splenic marginal zone lymphoma
stage iii splenic marginal zone lymphoma
stage 4 splenic marginal zone lymphoma
stage iv splenic marginal zone lymphoma
refractory splenic marginal zone lymphoma
spinal cord lymphoma
childhood lymphoma
pediatric lymphoma
primary non-hodgkin breast lymphoma
primary t-cell breast lymphoma
sinonasal nk t-cell lymphoma
sinonasal natural killer t-cell lymphoma
primary gastric burkitt lymphoma
primary diffuse large b-cell gastric lymphoma
balt lymphoma
bronchial malt lymphoma
bronchial mucosa-associated lymphoid tissue lymphoma
bronchus-associated lymphoid tissue lymphoma
thyroid lymphoma
gastric maltoma
gastric mucosa-associated lymphoid tissue lymphoma
primary gastric b-cell malt lymphoma
stomach malt lymphoma
stomach maltoma
dura primary low-grade b-cell lymphoma
dural primary low-grade b-cell lymphoma
primary low-grade b-cell dural lymphoma
dura with primary low-grade b-cell lymphoma
primary low-grade b-cell lymphoma arising in dura
primary low-grade b-cell lymphoma involving dura
primary low-grade b-cell lymphoma arising from dura
primary low-grade b-cell lymphoma of dura
anaplastic central nervous system large cell lymphoma
anaplastic cns large cell lymphoma
small intestinal hodgkin lymphoma
cardiac lymphoma
heart lymphoma
myocardial lymphoma
cardiac granulocytic sarcoma
heart granulocytic sarcoma
heart myeloid sarcoma
myocardial granulocytic sarcoma
cns t-cell lymphoma
primary intraocular lymphoma
central nervous system leukaemia
central nervous system leukemia
cns leukaemia
cns leukemia
colon malt lymphoma
colon maltoma
colon mucosa-associated lymphoid tissue lymphoma
colonic malt lymphoma
colonic maltoma
colonic mucosa-associated lymphoid tissue lymphoma
central nervous system hematopoietic neoplasms
central nervous system haematopoietic neoplasms
cns lymphomas and hemopoietic neoplasms
cns with lymphomas and hemopoietic neoplasms
appendiceal lymphoma
appendix lymphoma
cecal lymphoma
cecum lymphoma
cecal non-hodgkin lymphoma
cecum non-hodgkin lymphoma
prostate with chloroma
chloroma involving prostate
prostate granulocytic sarcoma
prostate myeloid sarcoma
prostatic chloroma
prostatic granulocytic sarcoma
prostatic myeloid sarcoma
prostate lymphoma
prostatic lymphoma
prostate non-hodgkin lymphoma
prostatic non-hodgkin lymphoma
rectal lymphoma
rectum lymphoma
anal lymphoma
anus lymphoma
small bowel malt lymphoma
small bowel maltoma
small bowel mucosa-associated lymphoid tissue lymphoma
small intestinal mucosa-associated lymphoid tissue lymphoma
pediatric anaplastic large cell lymphoma
childhood peripheral t cell lymphoma
pediatric peripheral t cell lymphoma
stomach hodgkin lymphoma
lung non-hodgkin lymphoma
esophageal lymphoma
esophageal non-hodgkin lymphoma
esophagus non-hodgkin lymphoma
non-hodgkin esophagus lymphoma
non-hodgkin oesophagus lymphoma
oesophagus non-hodgkin lymphoma
pancreas lymphoma
pancreatic lymphoma
gallbladder lymphoma
hepatic non-hodgkin lymphoma
hepatocellular non-hodgkin lymphoma
liver non-hodgkin lymphoma
non-hodgkin liver lymphoma
hepatic malt lymphoma
hepatic maltoma
hepatic mucosa-associated lymphoid tissue lymphoma
hepatocellular malt lymphoma
hepatocellular maltoma
hepatocellular mucosa-associated lymphoid tissue lymphoma
liver malt lymphoma
liver maltoma
liver mucosa-associated lymphoid tissue lymphoma
malt hepatic lymphoma
malt hepatocellular lymphoma
malt liver lymphoma
mucosa-associated lymphoid tissue liver lymphoma
pancreatic non-hodgkin lymphoma
tonsil lymphoma
tonsillar lymphoma
parotid non-hodgkin lymphoma
thyroid non-hodgkin lymphoma
thyroid diffuse large b-cell lymphoma
thyroid gland diffuse large b-cell lymphoma
nasal cavity lymphoma
nasal cavity non-hodgkin lymphoma
ureter lymphoma
ureteral lymphoma
trachea lymphoma
tracheal lymphoma
thymic lymphoma
thymus lymphoma
bone lymphoma
mediastinal lymphoma
mediastinum lymphoma
chest wall solitary plasmacytoma
chest wall lymphoma
sternal lymphoma
sternum lymphoma
testicular lymphoma
testis lymphoma
high-grade b-cell non-hodgkin lymphoma
intermediate-grade b-cell non-hodgkin lymphoma
skin with b cell lymphoma
cutaneous b cell lymphoma
cutaneous b-cell lymphoma
skin b cell lymphoma
cutaneous large b cell follicular lymphoma
grade cutaneous follicular lymphoma
skin large b cell follicular lymphoma
primary cutaneous diffuse large b-cell lymphoma
hodgkin granuloma
body cavity-based lymphoma
atypical burkitt burkitt-like lymphoma
precursor t-cell lymphoblastic lymphoma
acute bilineal leukaemia
acute bilineal leukemia
myeloid-lymphoid leukemia
myeloid-lymphoid leukaemia
mixed lineage leukemia
mixed lineage leukaemia
intracranial chloroma
intracranial granulocytic sarcoma
intracranial myeloid sarcoma
intracranial plasma cell granuloma
erythroid neoplasm
erythroid tumor
erythroid tumour
lymphoid neoplasm
lymphoid tumor
lymphoid tumour
megakaryocytic neoplasm
megakaryocytic tumor
megakaryocytic tumour
extracutaneous mastocytoma
skin with mastocytosis
mastocytosis involving skin
cutaneous solitary mastocytoma
skin solitary mastocytoma
smoldering myeloma
indolent myeloma
monoclonal immunoglobulin deposition disease
m6a leukemia
m6a leukaemia
lymphoma cutis
skin lymphoma
classic hodgkin lymphoma
grade nodular sclerosis hodgkin lymphoma
acute monoblastic leukemia fab m5a
acute monoblastic leukaemia fab m5a
uncertain malignant potential b-cell proliferation
polymorphic b-cell lymphoma
polymorphic ptld
methotrexate-associated lymphoproliferation
lymphoma by working formulation antiquated
non-burkitt lymphoma
classical burkitt lymphoma
burkitt lymphoma with plasmacytoid differentiation
grade diffuse follicle center lymphoma
type a lymphomatoid papulosis
type b lymphomatoid papulosis
diffuse large cell type lymphomatoid papulosis
lymphomatoid papulosis-like histology anaplastic large cell lymphoma
blastic nk-cell lymphoma
nk-cell lymphoma with lymphoblastoid variant
lymphoblastoid variant arising in nk-cell lymphoma
lymphoblastoid variant involving nk-cell lymphoma
lymphoblastoid variant arising from nk-cell lymphoma
lymphoblastoid variant of nk-cell lymphoma
monomorphic nk-cell lymphoma
nk-cell lymphoma lymphoblastoid variant
t-zone variant peripheral t-cell lymphoma
lennert variant peripheral t-cell lymphoma
lymphoepithelioid cell variant peripheral t-cell lymphoma
common variant anaplastic large cell lymphoma
lymphohistiocytic variant anaplastic large cell lymphoma
childhood primary cutaneous anaplastic large cell lymphoma
ki-1 lymphoma
ki1 lymphoma
pediatric primary cutaneous anaplastic large cell lymphoma
non-hodgkin lymphoma by clinical course
non-hodgkin lymphoma with variable clinical course
full-length alk with diffuse large b-cell lymphoma with expression
full-length anaplastic lymphoma kinase with diffuse large b-cell lymphoma with expression
full-length alk diffuse large b-cell lymphoma with expression
full-length anaplastic lymphoma kinase diffuse large b-cell lymphoma with expression
refractory mature b-cell neoplasm
refractory mature b-cell tumor
refractory mature b-cell tumour
blastoid variant mantle cell lymphoma
cutaneous malt
mucosa-associated lymphoid tissue with cutaneous marginal zone b cell lymphoma
mucosa-associated lymphoid tissue cutaneous marginal zone b cell lymphoma
salt lymphoma
skin marginal zone b cell lymphoma
skin-associated lymphoid tissue lymphoma
small intestinal non-hodgkin lymphoma
neoplastic ptld
monomorphic ptld
post-transplant lymphoproliferative disorder early lesion
post-transplant lymphoproliferative disease early lesion
plasmacytic hyperplasia ptld
infectious-mononucleosis-like ptld
monomorphic b-cell ptld
monomorphic t-cell ptld
hodgkin-like ptld
plasma cell ptld
plasmacytoma-like ptld
plasma cell myeloma ptld
anaplastic diffuse large b-cell lymphoma ptld
centroblastic diffuse large b-cell lymphoma ptld
immunoblastic diffuse large b-cell lymphoma ptld
methotrexate-associated peripheral t-cell lymphoma
methotrexate-associated diffuse large b-cell lymphoma
methotrexate-associated follicular lymphoma
methotrexate-associated burkitt lymphoma
methotrexate-associated hodgkin lymphoma
thyroid gland immunoblastic lymphoma
thyroid immunoblastic lymphoma
follicle centre lymphoma diffuse
immunoblastic lymphadenopathy
spleen non-hodgkin lymphoma
splenic non-hodgkin lymphoma
leukemic splenic manifestation
leukaemic splenic manifestation
splenic manifestation arising in leukaemia
splenic manifestation arising in leukemia
splenic manifestation involving leukaemia
splenic manifestation involving leukemia
splenic manifestation arising from leukaemia
splenic manifestation arising from leukemia
splenic manifestation of leukaemia
splenic manifestation of leukemia
cll splenic manifestation
cll with splenic manifestation
splenic manifestation arising in cll
splenic manifestation involving cll
splenic manifestation arising from cll
splenic manifestation of cll
lgl splenic manifestation
lgl with splenic manifestation
splenic manifestation arising in lgl
splenic manifestation involving lgl
splenic manifestation arising from lgl
splenic manifestation of lgl
cml splenic manifestation
cml with splenic manifestation
splenic manifestation arising in cml
splenic manifestation involving cml
splenic manifestation arising from cml
splenic manifestation of cml
splenic small lymphocytic lymphoma
splenic lymphoplasmacytic lymphoma waldenstrom macroglobulinemia
splenic mantle cell lymphoma
splenic follicular lymphoma
splenic diffuse large b-cell lymphoma
splenic burkitt lymphoma
m-5 leukemia
m-5 leukaemia
m5 leukemia
m5 leukaemia
childhood cml
hematopoietic and lymphoid neoplasms antiquated
haematopoietic and lymphoid neoplasms antiquated
retroperitoneal lymphoma
burkitt lymphoma in leukemic phase
burkitt lymphoma in leukaemic phase
l-3 leukemia
l-3 leukaemia
l3 leukemia
l3 leukaemia
hairy cell leukaemia variant
hairy cell leukemia variant
leukemic reticuloendotheliosis
leukaemic reticuloendotheliosis
aids-related uterine cervical non-hodgkin lymphoma
m-4 leukaemia
m-4 leukemia
m4 leukaemia
m4 leukemia
mixed-cell leukaemia
mixed-cell leukemia
aids-related anal non-hodgkin lymphoma
acute myeloid leukemia m6b
acute myeloid leukaemia m6b
erythremic myelosis
m6b leukemia
m6b leukaemia
angioimmunoblastic lymphadenopathy type t-cell lymphoma
angioimmunoblastic t cell lymphoma
diffuse well-differentiated lymphocytic lymphoma
small b-cell lymphocytic lymphoma
thyroid malt lymphoma
thyroid mucosa-associated lymphoid tissue lymphoma
epipodophyllotoxin related myelodysplastic syndrome
epipodophyllotoxin-related myelodysplastic syndrome
alkylating agent related myelodysplastic syndrome
alkylating agent-related myelodysplastic syndrome
adult hd
adult nhl
childhood non-hodgkin lymphoma
pediatric non-hodgkin lymphoma
childhood hd
childhood with hd
hd involving childhood
pediatric hd
atypical lymphoid hyperplasia
pityriasis lichenoides acuta and chronica
pityriasis lichenoides chronica
pityriasis lichenoides et varioliformis acuta
osteosclerotic myeloma
stage 1 cutaneous t-cell lymphoma
stage i cutaneous t-cell lymphoma
stage 1 mycosis fungoides
stage i mycosis fungoides
stage 2 cutaneous t-cell lymphoma
stage ii cutaneous t-cell lymphoma
stage 2 mycosis fungoides
stage ii mycosis fungoides
stage 3 cutaneous t-cell lymphoma
stage iii cutaneous t-cell lymphoma
stage 3 mycosis fungoides
stage iii mycosis fungoides
stage 4 mycosis fungoides
stage iv mycosis fungoides
bone isolated plasmacytoma
bone solitary plasmacytoma
isolated osseous plasmacytoma
bone with isolated plasmacytoma
solitary osseous plasmacytoma
stage cll
stage 1 multiple myeloma
stage i multiple myeloma
stage 2 multiple myeloma
stage ii multiple myeloma
stage 3 multiple myeloma
stage iii multiple myeloma
diffuse histiocytic adult lymphoma
stage 1 cll
stage i cll
stage 2 cll
stage ii cll
stage 3 cll
stage iii cll
refractory cgl
refractory cml
refractory cll
lymphoma with granulomatosis
pulmonary lymphomatoid granulomatosis
lung with lymphomatoid granulomatosis
grade 1 lymphomatoid granulomatosis
grade i lymphomatoid granulomatosis
grade 2 lymphomatoid granulomatosis
grade ii lymphomatoid granulomatosis
grade 3 lymphomatoid granulomatosis
grade iii lymphomatoid granulomatosis
adult nlphd
adult ammol
apl involving childhood
apl of childhood
childhood apl
pediatric apl
childhood with amml
amml involving childhood
childhood with ammol
ammol involving childhood
childhood amml
childhood ammol
pediatric amml
pediatric ammol
progressive hairy cell leukaemia initial treatment
progressive hairy cell leukemia initial treatment
childhood nlphd
childhood with nlphd
nlphd involving childhood
pediatric nlphd
childhood hdld
childhood ldhd
childhood with hdld
hdld involving childhood
childhood with ldhd
ldhd involving childhood
pediatric hdld
pediatric ldhd
childhood nshd
childhood with nshd
nshd involving childhood
pediatric nshd
childhood hdmc
childhood mchd
childhood with hdmc
hdmc involving childhood
childhood with mchd
mchd involving childhood
pediatric hdmc
pediatric mchd
stage adult non-hodgkin lymphoma
stage 1 low-grade adult non-hodgkin lymphoma
stage i low-grade adult non-hodgkin lymphoma
stage 1 b-cell small lymphocytic lymphoma
stage i b-cell small lymphocytic lymphoma
stage 1 intermediate-grade adult non-hodgkin lymphoma
stage i intermediate-grade adult non-hodgkin lymphoma
adult stage 1 lymphoblastic lymphoma
adult stage i lymphoblastic lymphoma
stage 2 low grade adult non-hodgkin lymphoma
stage ii low grade adult non-hodgkin lymphoma
stage 2 intermediate-grade adult non-hodgkin lymphoma
stage ii intermediate-grade adult non-hodgkin lymphoma
stage 3 low-grade adult non-hodgkin lymphoma
stage iii low-grade adult non-hodgkin lymphoma
stage 3 intermediate-grade adult non-hodgkin lymphoma
stage iii intermediate-grade adult non-hodgkin lymphoma
adult stage 3 lymphoblastic lymphoma
adult stage iii lymphoblastic lymphoma
stage 4 low-grade adult non-hodgkin lymphoma
stage iv low-grade adult non-hodgkin lymphoma
stage 4 intermediate-grade adult non-hodgkin lymphoma
stage iv intermediate-grade adult non-hodgkin lymphoma
treatment related aml
treatment-related aml
de novo myelodysplastic syndrome
untreated myelodysplastic syndrome
primary central nervous system aids related lymphoma
primary central nervous system aids-related lymphoma
aids associated immunoblastic lymphoma
aids-associated immunoblastic large cell lymphoma
aids related burkitt lymphoma
aids related small noncleaved cell lymphoma
aids-associated burkitt lymphoma
aids-associated small noncleaved cell lymphoma
aids-related burkitt lymphoma
aids-related small non-cleaved cell lymphoma
aids associated lymphoblastic lymphoma
aids related lymphoblastic lymphoma
aids-associated lymphoblastic lymphoma
aids-related lymphoblastic lymphoma
m-0 leukemia
m-0 leukaemia
m0 leukemia
m0 leukaemia
stage 1 lymphoma
stage i lymphoma
stage 2 lymphoma
stage ii lymphoma
stage 3 lymphoma
stage iii lymphoma
stage 4 lymphoma
stage iv lymphoma
hepatosplenic gamma delta t-cell lymphoma
hepatosplenic t-cell lymphoma
aml with minimal differentiation
stage 1 indolent adult non-hodgkin lymphoma
stage i indolent adult non-hodgkin lymphoma
stage 1 mantle cell lymphoma
stage i mantle cell lymphoma
stage 3 indolent adult non-hodgkin lymphoma
stage iii indolent adult non-hodgkin lymphoma
stage 3 mantle cell lymphoma
stage iii mantle cell lymphoma
stage 3 aggressive adult non-hodgkin lymphoma
stage iii aggressive adult non-hodgkin lymphoma
stage 4 indolent adult non-hodgkin lymphoma
stage iv indolent adult non-hodgkin lymphoma
stage 4 mantle cell lymphoma
stage iv mantle cell lymphoma
stage 4 aggressive adult non-hodgkin lymphoma
stage iv aggressive adult non-hodgkin lymphoma
indolent lymphoma
stage 1 non-hodgkin lymphoma
stage 1 non-hodgkins lymphoma
stage 1 nonhodgkin lymphoma
stage 1 nonhodgkins lymphoma
stage i non-hodgkin lymphoma
stage i non-hodgkins lymphoma
stage i nonhodgkin lymphoma
stage i nonhodgkins lymphoma
stage 2 non-hodgkins lymphoma
stage 2 nonhodgkins lymphoma
stage ii non-hodgkins lymphoma
stage ii nonhodgkins lymphoma
stage 3 non-hodgkin lymphoma
stage 3 non-hodgkins lymphoma
stage 3 nonhodgkin lymphoma
stage 3 nonhodgkins lymphoma
stage iii non-hodgkin lymphoma
stage iii non-hodgkins lymphoma
stage iii nonhodgkin lymphoma
stage iii nonhodgkins lymphoma
stage 4 non-hodgkin lymphoma
stage 4 non-hodgkins lymphoma
stage 4 nonhodgkin lymphoma
stage 4 nonhodgkins lymphoma
stage iv non-hodgkin lymphoma
stage iv non-hodgkins lymphoma
stage iv nonhodgkin lymphoma
stage iv nonhodgkins lymphoma
erythroleukemia in remission
erythroleukaemia in remission
refractory cytopenia with multilineage dysplasia and ringed sideroblasts
refractory cytopenia with multilineage dysplasia and ring sideroblasts
leukemic lymphoma
leukaemic lymphoma
lymphomatoid leukemic phase
lymphomatoid leukaemic phase
stage 4 cll
stage iv cll
stage 4 lymphocyte depleted hodgkin lymphoma
stage iv lymphocyte depleted hodgkin lymphoma
refractory lymphoplasmacytic lymphoma waldenstrom macroglobulinemia
refractory lymphoplasmacytoid lymphoma immunocytoma
refractory waldenstrom macroglobulinemia
waldenstrom macroglobulinemia refractory
stage 1 lymphoplasmacytic lymphoma waldenstrom macroglobulinemia
stage 1 lymphoplasmacytoid lymphoma immunocytoma
stage 1 waldenstrom macroglobulinemia
stage i lymphoplasmacytic lymphoma waldenstrom macroglobulinemia
stage i lymphoplasmacytoid lymphoma immunocytoma
stage i waldenstrom macroglobulinemia
stage 2 lymphoplasmacytic lymphoma waldenstrom macroglobulinemia
stage 2 lymphoplasmacytoid lymphoma immunocytoma
stage 2 waldenstrom macroglobulinemia
stage ii lymphoplasmacytic lymphoma waldenstrom macroglobulinemia
stage ii lymphoplasmacytoid lymphoma immunocytoma
stage ii waldenstrom macroglobulinemia
stage 3 lymphoplasmacytic lymphoma waldenstrom macroglobulinemia
stage 3 lymphoplasmacytoid lymphoma immunocytoma
stage 3 waldenstrom macroglobulinemia
stage iii lymphoplasmacytic lymphoma waldenstrom macroglobulinemia
stage iii lymphoplasmacytoid lymphoma immunocytoma
stage iii waldenstrom macroglobulinemia
stage 4 lymphoplasmacytic lymphoma waldenstrom macroglobulinemia
stage 4 lymphoplasmacytoid lymphoma immunocytoma
stage 4 waldenstrom macroglobulinemia
stage iv lymphoplasmacytic lymphoma waldenstrom macroglobulinemia
stage iv lymphoplasmacytoid lymphoma immunocytoma
stage iv waldenstrom macroglobulinemia
anaplastic large cell lymphoma t- and null-cell types refractory
refractory anaplastic large cell lymphoma
stage 1 anaplastic large cell lymphoma
stage i anaplastic large cell lymphoma
stage 2 anaplastic large cell lymphoma
stage ii anaplastic large cell lymphoma
stage 3 anaplastic large cell lymphoma
stage iii anaplastic large cell lymphoma
stage 4 anaplastic large cell lymphoma
stage iv anaplastic large cell lymphoma
stage 1 t cell lymphoma
stage i t cell lymphoma
stage 2 t cell lymphoma
stage ii t cell lymphoma
stage 3 t cell lymphoma
stage iii t cell lymphoma
stage 4 t cell lymphoma
stage iv t cell lymphoma
refractory angiocentric lymphoma
refractory nasal nasal type t nk-cell lymphoma
stage 1 nasal type nk t-cell lymphoma
stage i nasal type nk t-cell lymphoma
refractory angioimmunoblastic t-cell lymphoma
stage 1 angioimmunoblastic t-cell lymphoma
stage i angioimmunoblastic t-cell lymphoma
stage 2 nasal type nk t-cell lymphoma
stage ii nasal type nk t-cell lymphoma
stage 3 nasal type nk t-cell lymphoma
stage iii nasal type nk t-cell lymphoma
stage 4 angiocentric lymphoma
stage 4 nasal type nk t-cell lymphoma
stage iv angiocentric lymphoma
stage iv nasal type nk t-cell lymphoma
stage 2 angioimmunoblastic t-cell lymphoma
stage ii angioimmunoblastic t-cell lymphoma
stage 3 angioimmunoblastic t-cell lymphoma
stage iii angioimmunoblastic t-cell lymphoma
stage 4 angioimmunoblastic t-cell lymphoma
stage iv angioimmunoblastic t-cell lymphoma
refractory enteropathy-type t-cell lymphoma
refractory intestinal t-cell lymphoma
stage 1 enteropathy-type t-cell lymphoma
stage 1 intestinal t-cell lymphoma
stage i enteropathy-type t-cell lymphoma
stage i intestinal t-cell lymphoma
stage 2 enteropathy-type t-cell lymphoma
stage 2 intestinal t-cell lymphoma
stage ii enteropathy-type t-cell lymphoma
stage ii intestinal t-cell lymphoma
stage 3 enteropathy-type t-cell lymphoma
stage 3 intestinal t-cell lymphoma
stage iii enteropathy-type t-cell lymphoma
stage iii intestinal t-cell lymphoma
stage 4 enteropathy-type t-cell lymphoma
stage 4 intestinal t-cell lymphoma
stage iv enteropathy-type t-cell lymphoma
stage iv intestinal t-cell lymphoma
mycosis fungoides refractory
refractory mycosis fungoides
stage 1 mature t- and nk-cell lymphoma
stage 1 peripheral t-cell lymphoma
stage i mature t- and nk-cell lymphoma
stage i peripheral t-cell lymphoma
stage 2 mature t- and nk-cell lymphoma
stage 2 peripheral t-cell lymphoma
stage ii mature t- and nk-cell lymphoma
stage ii peripheral t-cell lymphoma
stage 3 mature t- and nk-cell lymphoma
stage 3 peripheral t-cell lymphoma
stage iii mature t- and nk-cell lymphoma
stage iii peripheral t-cell lymphoma
stage 4 mature t- and nk-cell lymphoma
stage 4 peripheral t-cell lymphoma
stage iv mature t- and nk-cell lymphoma
stage iv peripheral t-cell lymphoma
refractory non-hodgkin lymphoma
refractory mixed cellularity hodgkin lymphoma
stage 2 b cell lymphoma
stage ii b cell lymphoma
stage 3 b cell lymphoma
stage iii b cell lymphoma
stage 4 b cell lymphoma
stage iv b cell lymphoma
refractory small lymphocytic lymphoma
refractory burkitt lymphoma
stage 1 burkitt lymphoma
stage i burkitt lymphoma
stage 2 burkitt lymphoma
stage ii burkitt lymphoma
stage 3 burkitt lymphoma
stage iii burkitt lymphoma
diffuse large b-cell lymphoma of plasmablastic type
diffuse large b-cell lymphoma of the plasmablastic type
refractory diffuse large b-cell lymphoma
stage 1 diffuse large b-cell lymphoma
stage i diffuse large b-cell lymphoma
stage 2 diffuse large b-cell lymphoma
stage ii diffuse large b-cell lymphoma
stage 3 diffuse large b-cell lymphoma
stage iii diffuse large b-cell lymphoma
stage 4 diffuse large b-cell lymphoma
stage iv diffuse large b-cell lymphoma
refractory follicular lymphoma
refractory mantle cell lymphoma
monocytoid b-cell lymphoma
stage 1 nodal marginal zone b-cell lymphoma
stage i nodal marginal zone b-cell lymphoma
stage 2 nodal marginal zone b-cell lymphoma
stage ii nodal marginal zone b-cell lymphoma
stage 3 nodal marginal zone b-cell lymphoma
stage iii nodal marginal zone b-cell lymphoma
stage 4 nodal marginal zone b-cell lymphoma
stage iv nodal marginal zone b-cell lymphoma
refractory primary mediastinal large b-cell lymphoma
stage 1 primary mediastinal large b-cell lymphoma
stage i primary mediastinal large b-cell lymphoma
stage 2 primary mediastinal large b-cell lymphoma
stage ii primary mediastinal large b-cell lymphoma
stage 3 primary mediastinal large b-cell lymphoma
stage iii primary mediastinal large b-cell lymphoma
stage 4 primary mediastinal large b-cell lymphoma
stage iv primary mediastinal large b-cell lymphoma
di guglielmo disease
diguglielmo disease
diguglielmo syndrome
m-6 leukemia
m-6 leukaemia
m6 leukemia
m6 leukaemia
refractory centroblastic lymphoma
stage 1 centroblastic lymphoma
stage i centroblastic lymphoma
stage 2 centroblastic lymphoma
stage ii centroblastic lymphoma
stage 3 centroblastic lymphoma
stage iii centroblastic lymphoma
stage 4 centroblastic lymphoma
stage iv centroblastic lymphoma
refractory cutaneous t-cell lymphoma
nodular mixed lymphoma
malignant mastocytosis
follicular malignant lymphoma centroblastic
large noncleaved cell type malignant lymphoma follicular
large cleaved cell type malignant lymphoma follicular
oral cavity aids-related plasmablastic lymphoma
amml eo
fab m4eo
adult small non-cleaved cell lymphoma
childhood diffuse large cell lymphoma
blast crisis
adult hdld
adult ldhd
adult nshd
adult hdmc
adult mchd
philadelphia chromosome negative cml
adult b-cell all
adult acute nonlymphoblastic leukaemia
adult acute nonlymphoblastic leukemia
adult agl
adult aml
adult anll
adult apl
childhood with aml
aml involving childhood
pediatric acute eosinopilic leukaemia
pediatric acute eosinopilic leukemia
angioimmunoblastic lymphadenopathy with dysproteinaemia
angioimmunoblastic lymphadenopathy with dysproteinemia
systemic tissue mast cell disease
systemic mast cell disease
aggressive lymphoma
testicular leukaemia
testicular leukemia
mediastinal b-cell diffuse large cell lymphoma
mediastinum b-cell diffuse large cell lymphoma
primary mediastinal lbcl
systemic mastocytosis with associated clonal hematological non-mast-cell lineage disease
systemic mastocytosis with associated clonal haematological non-mast-cell lineage disease
aggressive systemic mastocytosis
indolent systemic mastocytosis
myeloproliferative neoplasms
myeloproliferative tumors
myeloproliferative tumours
8p11 myeloproliferative syndrome
mast cell proliferative disease
leukaemia stem cell
leukemia stem cell
acute undifferentiated leukaemia
acute undifferentiated leukemia
refractory peripheral t-cell lymphoma unspecified
solitary myeloma
classic hodgkins lymphoma
gamma delta type with abdominal t-cell non-hodgkin lymphoma
abdominal t-cell non-hodgkin lymphoma arising in gamma delta type
abdominal t-cell non-hodgkin lymphoma involving gamma delta type
abdominal t-cell non-hodgkin lymphoma arising from gamma delta type
gamma delta type abdominal t-cell non-hodgkin lymphoma
suppurative hodgkin disease
pediatric agl with maturation
childhood systemic anaplastic large cell lymphoma
pediatric systemic anaplastic large cell lymphoma
t-cell histiocyte rich lymphoma
t-cell rich histiocyte-rich large b-cell lymphoma
t-cell-rich b-cell lymphoma
t-cell-rich b cell lymphoma
t cell-rich b-cell lymphoma
teilum tumor
teilum tumour
hepatoid thymic carcinoma
uterine adenoca
uterine adenocarcinoma
uterine ca
uterine cancer
uterine carcinoma
uterine malignancy
uterus cancer
endocervical malignancy
malignant endocervical neoplasm
malignant endocervical tumor
malignant endocervical tumour
benign uterine neoplasms
benign uterine tumors
benign uterine tumours
benign uterus neoplasms
benign uterus tumor
benign uterus tumour
benign uterus tumors
benign uterus tumours
uterine polyp
uterus polyp
cervix with mda - minimal deviation adenocarcinoma
cervical minimal deviation adenocarcinoma mda
minimum deviation adenocarcinoma
microcystic endocervical adenocarcinoma
microcystic endocervical carcinoma
corpus uteri sarcoma
uterine body sarcoma
uterine corpus sarcoma
uterine tumor resembling ovarian sex cord tumor
uterine tumour resembling ovarian sex cord tumor
uterine cervical adenoid basal epitheliomas
adenoid basal adenoca
adenoid basal ca
uterine mullerian adenosarcoma
malignant mesonephroma
mesonephric adenoca
mesonephric ca
mesonephric cancer
endometrial stromal nodule of classic histology
endometrial stromal nodule of the classic histology
endolymphatic stromal myosis
endometrial stromal tumors including low-grade
endometrial stromal tumours including low-grade
benign mesonephroma
mesonephric adenoma
cervical low-grade intraepithelial neoplasia
cervical mild dysplasia
low-grade cervical intraepithelial neoplasia
mild uterine cervix dysplasia
cervical moderate dysplasia
moderate cervical dysplasia
moderate uterine cervix dysplasia
endometrial atypical hyperplasia
endometrium atypical hyperplasia
benign endometrial neoplasm
benign endometrial tumor
benign endometrial tumour
benign endometrium neoplasm
benign endometrium tumor
benign endometrium tumour
fallopian tube undifferentiated carcinoma
endometrium adenosquamous carcinoma
figo stage 1a uterine cervix carcinoma
ajcc stage ia1 cervical cancer
cervix with ia-1 cancer
ia-1 cervical cancer
cervix with ia1 cancer
cervix with ia-2 cancer
ia-2 cervical cancer
cervix with ia2 cancer
ia2 cervical cancer
figo stage 2a uterine cervix carcinoma
figo stage 3a uterine cervix carcinoma
figo stage 4a uterine cervix carcinoma
uterus adenosarcoma with body
uterine adenosarcoma body
uterine body adenosarcoma
uterine corpus adenosarcoma
uterine corpus mullerian adenosarcoma
uterus adenofibroma with body
corpus uteri adenofibroma
uterine body adenofibroma
uterine corpus adenofibroma
uterus adenomyoma with body
corpus uteri adenomyoma
uterine body adenomyoma
uterine corpus adenomyoma
uterus leiomyosarcoma with body
corpus uteri leiomyosarcoma
uterine body leiomyosarcoma
uterine corpus leiomyosarcoma
cervical undifferentiated carcinoma
endometrial polyp
endometrium polyp
cervical microglandular polyp
complex endometrial hyperplasia without atypia
endometrium adenocarcinoma
endometrium well-differentiated carcinoma
uterine surface adenocarcinoma
uterine surface cancer
endometrial surface serous carcinoma
uterine cervix aids related carcinoma
ectocervical adenoca
ectocervical adenocarcinoma
ectocervical ca
ectocervical cancer
ectocervical carcinoma
ectocervix adenoca
ectocervix adenocarcinoma
ectocervix ca
ectocervix cancer
ectocervix carcinoma
exocervical adenoca
exocervical adenocarcinoma
exocervical ca
exocervical cancer
exocervical carcinoma
exocervix adenoca
exocervix adenocarcinoma
exocervix ca
exocervix cancer
exocervix carcinoma
fallopian tube malignancy
endometrium adenoca
endometrium ca
endometrium cancer
endometrium carcinoma
cervical pre-invasive atypia
cervical precancer atypia
cervical precancerous atypia
cervical preinvasive atypia
cervical premalignant atypia
cervical preneoplasia atypia
peritoneal primary serous papillary carcinoma
peritoneum primary serous papillary carcinoma
primary serous peritoneal carcinoma
endometrium with adenocanthoma
endometrial adenoacanthoma
endometrial adenocanthoma
endometrium adenocanthoma
endometrium clear cell carcinoma
mild koilocytotic atypia
moderate koilocytotic atypia
severe koilocytotic atypia
cervical condylomata acuminata
cervical grade intraepithelial neoplasia
cervical severe dysplasia
cin grade
severe cervical dysplasia
malignant exocervical neoplasm
malignant exocervical tumor
malignant exocervical tumour
uterine cervix transitional cell neoplasms carcinomas and inverted papillomas
cervical leukoplakia
undifferentiated endometrial stromal sarcoma
endometrium stromal sarcoma
corpus uteri carcinosarcoma
uterine body carcinosarcoma
uterine carcinosarcoma
uterine corpus carcinosarcoma
uterus carcinosarcoma
cervical malignancy
cervical uteri malignancy
pleura neoplasm
pleura tumor
pleura tumour
primary pleural monophasic synovial sarcoma
renal synovial sarcoma
pigmented villonodular synovitis
synovitis villonodular
villous tenosynovitis
chronic haemorrhagic villous synovitis
chronic hemorrhagic villous synovitis
pleura cancer
pleural adenoca
pleural adenocarcinoma
pleural ca
pleural cancer
pleural carcinoma
metastases to pleura
benign localized epithelial mesothelioma
cystic mesothelioma
benign synovioma
spindle-cell synovial sarcoma
synovial sarcoma with spindle cell components
epithelial synovial sarcoma
epithelioid synovial sarcoma
synovial epithelial sarcoma
synovial epithelioid cell sarcoma
synovium epithelial sarcoma
synovium epithelioid cell sarcoma
synovium with biphasic sarcoma
biphasic synovial sarcoma
synovial biphasic sarcoma
synovium biphasic sarcoma
localized benign fibrous mesothelioma
malignant biphasic mesothelioma
diffuse malignant mesothelioma
pericardial malignancy
metastasis to peritoneum
synovial malignancy
nodular tenosynovitis
fibrous synovial sarcoma
synovial fibrous sarcoma
synovium fibrous sarcoma
synovium with monophasic sarcoma
synovial monophasic sarcoma
synovium monophasic sarcoma
peritoneum with multicystic mesothelioma
multicystic peritoneal mesothelioma
peritoneal multicystic mesothelioma
peritoneum multicystic mesothelioma
mediastinal synovial sarcoma
mediastinum synovial sarcoma
stage 1 pleural mesothelioma
stage i pleural mesothelioma
stage 2 pleural mesothelioma
stage ii pleural mesothelioma
stage 3 pleural mesothelioma
stage iii pleural mesothelioma
stage 4 pleural mesothelioma
stage iv pleural mesothelioma
mature pericardial teratoma
pericardial mature teratoma
pericardium mature teratoma
fibrous malignant mesothelioma
sarcomatoid mesothelioma
sarcomatous mesothelioma
pleura and peritoneum localized fibrous mesothelioma
benign peritoneal mesothelioma
pleural malignant mesothelioma
peritoneum mesothelioma
benign intermediate mesothelioma
well-differentiated papillary mesothelioma
adult synovial sarcoma
malignant epithelial mesothelioma
childhood synovial sarcoma
pediatric synovial sarcoma
malignant diffuse mesothelioma
benign epicardial neoplasm
benign epicardial tumor
benign epicardial tumour
pericardial mesothelioma malignant advanced
peritoneal advanced malignant mesothelioma
peritoneum advanced malignant mesothelioma
pleura advanced malignant mesothelioma
primary synovial sarcoma
synovial-like neoplasm
synovial-like tumor
synovial-like tumour
synovium neoplasm
synovium tumor
synovium tumour
localized malignant mesothelioma
peritoneal malignant mesothelioma
peritoneum malignant mesothelioma
pleura mesothelioma
pseudomucinous adenoca
pseudomucinous adenocarcinoma
pseudomucinous ca
pseudomucinous cancer
pseudomucinous carcinoma
pseudomucinous cystadenocarcinoma
serous cystoma
cystoma serosum simplex
ovary cystadenoma
simple ovarian cystoma
borderline malignancy serous cystadenoma
borderline malignant tumor serous cystadenoma
borderline malignant tumour serous cystadenoma
ovarian anaplastic carcinoma
ovarian undifferentiated carcinoma
ovary anaplastic carcinoma
ovary undifferentiated carcinoma
borderline cystadenoma
borderline malignant tumor epithelial ovarian neoplasm
borderline malignant tumour epithelial ovarian neoplasm
ovarian lmp
ovarian serous borderline tumors with micropapillary and cribriform patterns
ovarian serous borderline tumours with micropapillary and cribriform patterns
ovary micropapillary serous carcinoma
ovaryies with ca
ca arising in ovaryies
ca involving ovaryies
ca arising from ovaryies
ca of ovaryies
ca of the ovaryies
ovary carcinoma
serous bot
ovarian cystadenocarcinoma
ovary cystadenocarcinoma
ovary transitional cell carcinoma
borderline malignancy mixed ovarian epithelial neoplasm
ovarian mesodermal adenosarcoma
ovarian mullerian adenosarcoma
ovary adenocarcinoma
borderline malignancy ovarian surface papilloma
mucinous cystadenofibroma
clear cell cystadenofibroma
ovary with mmmt
mmmt involving ovary
ovarian carcinosarcoma
ovarian mmmt
ovary carcinosarcoma
ovary thecoma
ovary with thecoma
ovarian fibroma
ovary fibroma
ovarian cellular fibroma
ovary with luteinized thecoma
ovary luteinized thecoma
sex cord tumorlets with annular tubules
sex cord tumourlets with annular tubules
sex cord tumorlet with annular tubules
sex cord tumourlet with annular tubules
benign androblastoma
benign arrhenoblastoma
malignant androblastoma
malignant arrhenoblastoma
ovarian androblastoma
ovarian arrhenoblastoma
tubular androblastoma with lipid storage
ovary with gynandroblastoma
ovarian gynandroblastoma
ovary gynandroblastoma
ovary stromal luteoma
ovarian luteoma
ovary luteoma
ovary with luteoma
ovarian angiosarcoma
ovarian hemangiosarcoma
ovarian haemangiosarcoma
ovary angiosarcoma
ovary hemangiosarcoma
ovary haemangiosarcoma
ovarian leiomyosarcoma
ovary leiomyosarcoma
ovarian myxoid liposarcoma
ovary myxoid liposarcoma
ovarian myxoma
ovary myxoma
ovarian liposarcoma
ovary liposarcoma
pick tubular adenoma
pick with tubular adenoma
tubular adenoma arising in pick
tubular adenoma involving pick
tubular adenoma arising from pick
tubular adenoma of pick
ovarian neoplasm in the thecoma-fibroma group
ovarian tumor in the thecoma-fibroma group
ovarian tumour in the thecoma-fibroma group
adrenal rest tumor
adrenal rest tumour
black adenoma
heavily pigmented adrenocortical adenoma
ovarian large cell neuroendocrine carcinoma
ovarian large-cell neuroendocrine carcinoma
ovary large cell neuroendocrine carcinoma
ovary large-cell neuroendocrine carcinoma
ovary non-small-cell type neuroendocrine carcinoma
adrenal cortical neoplasm
adrenal cortical tumor
adrenal cortical tumour
stage 1 adrenal cortex carcinoma
stage 2 adrenal cortex carcinoma
stage 3 adrenal cortex carcinoma
stage 4 adrenal cortex carcinoma
adrenal adenoca
adrenal adenocarcinoma
adrenal ca
adrenal cancer
adrenal carcinoma
adrenal cortical adenoca
adrenal cortical adenocarcinoma
adrenal cortical ca
adrenal cortical cancer
adrenal cortical carcinoma
malignant adrenocortical neoplasm
malignant adrenocortical tumor
malignant adrenocortical tumour
benign ureteric neoplasm
benign ureteric tumor
benign ureteric tumour
chromophil adenoma
stage 4 kidney cancer
juxtaglomerular neoplasm
juxtaglomerular tumor
juxtaglomerular tumour
renal cystadenocarcinoma
kidney oncocytoma
renal epithelial oncocytic neoplasm
renal epithelial oncocytic tumor
renal epithelial oncocytic tumour
ron proto-oncogene involving renal oncocytoma
renal oncocytoma with ron proto-oncogene product
ureter polyp
ureteral polyp
benign renal tumors
benign renal tumours
metanephric tumor
metanephric tumour
metanephric neoplasm
metanephric adenofibroma
metanephric adenoma
kidney with spiradenocylindroma
kidney spiradenocylindroma
renal spiradenocylindroma
stage 1 ureteral carcinoma
stage 2 ureteral carcinoma
stage 3 ureteral carcinoma
stage 4 ureteral carcinoma
ureter anaplastic carcinoma
ureter undifferentiated carcinoma
ureteral anaplastic carcinoma
ureteral undifferentiated carcinoma
ureter inverted papilloma
ureteral inverted papilloma
kidney osteogenic sarcoma
kidney osteosarcoma
renal osteogenic sarcoma
renal osteosarcoma
kidney fibroepithelial polyp
renal fibroepithelial polyp
kidney leiomyosarcoma
renal leiomyosarcoma
kidney liposarcoma
renal liposarcoma
bellini carcinoma with collecting ducts
ureter mixed carcinoma
ureteral mixed carcinoma
kidney childhood clear cell sarcoma
renal childhood clear cell sarcoma
benign cystic nephroma
malignant multilocular cystic nephroma
kidney chromophil carcinoma
renal chromophil carcinoma
urinary bladder nephrogenic adenoma
urethral nephrogenic adenoma
nephrogenic adenoma arising in prostatic urethra
nephrogenic adenoma involving prostatic urethra
nephrogenic adenoma arising from prostatic urethra
nephrogenic adenoma of prostatic urethra
malignant cystic nephroma
ureteral malignancy
renal malignancy
renomedullary fibroma
renal pelvis and ureter tcc
renal pelvis and ureter with tcc
stage 1 kidney cancer
stage 2 kidney cancer
renal granular cell carcinoma
renal adenoma
stage 3 kidney cancer
kidney hereditary papillary carcinoma
renal hereditary papillary carcinoma
grawitz neoplasm
grawitz tumor
grawitz tumour
hypernephroid tumor
hypernephroid tumour
renal cell carcinoma in birt-hogg-dube syndrome
spongioblastoma multiforme
neuroglia neoplasm
neuroglia neoplasms
neuroglia tumor
neuroglia tumour
neuroglia tumors
neuroglia tumours
neuroglial neoplasms
optic chiasmal glioma
well-differentiated oligodendroglioma
pineal neoplasm
pineal tumor
pineal tumour
cerebellar adenoca
cerebellar adenocarcinoma
cerebellar ca
cerebellar cancer
cerebellar carcinoma
cerebellum cancer
neuroepithelial neoplasms
neuroepithelial tumors
neuroepithelial tumours
neuroepithelium neoplasm
neuroepithelium tumor
neuroepithelium tumour
glioblastoma with a sarcomatous component
mixed gliomas
adult oligodendroglioma
grade 1 astrocytoma
grade i astrocytoma
childhood pilocytic astrocytoma
pediatric pilocytic astrocytoma
mixed astrocytic-oligodendroglial neoplasm
mixed astrocytic-oligodendroglial tumor
mixed astrocytic-oligodendroglial tumour
mixed astrocytoma-oligodendroglioma
mixed oligo-astrocytoma
astrocytosis cerebri
gliomatosis cerebri
protoplasmic astrocytoma
gemistocytic astrocytoma
fibrillary astrocytic neoplasms
fibrillary astrocytoma
pleomorphic xantho-astrocytoma
retina pleomorphic xanthoastrocytoma
retinal pleomorphic xanthoastrocytoma
giant cell glioblastoma
malignant oligodendroglioma
hypothalamus with hamartoma
hamartoma arising in hypothalamus
hamartoma involving hypothalamus
hamartoma arising from hypothalamus
hamartoma of hypothalamus
hypothalamic hamartoma
hypothalamus hamartoma
hypothalamic hamartoblastoma
hypothalamus hamartoblastoma of hall pallister syndrome
hypothalamus hamartoblastoma of hall-pallister syndrome
hypothalamus hamartoblastoma of pallister hall syndrome
hypothalamus hamartoblastoma of pallister-hall syndrome
cutaneous ganglioneuroma
skin ganglioneuroma
glial neoplasm spinal cord
glial tumor spinal cord
glial tumour spinal cord
spinal cord glial neoplasms
optic nerve glioma
thalamic malignancy
cerebral adenoca
cerebral adenocarcinoma
cerebral ca
cerebral cancer
cerebral carcinoma
cerebral malignancy
central nervous system adenoca
central nervous system adenocarcinoma
central nervous system ca
central nervous system cancer
central nervous system carcinoma
cns adenoca
cns adenocarcinoma
cns ca
cns cancer
cns carcinoma
spinal astrocytoma
spinal cord astrocytoma
anaplastic ganglioglioma
desmoplastic infantile ganglioglioma
malignant glioma
central nervous system neurocytoma
central neurocytoma
cns neurocytoma
cerebral hemispheres neoplasm
cerebral hemispheres tumor
cerebral hemispheres tumour
cerebral neoplasms
cerebrum neoplasm
cerebrum tumor
cerebrum tumour
cerebral hemispheres astrocytoma
cerebrum astrocytoma
adult brain neoplasms
hemispheric anaplastic astrocytoma
diencephalic anaplastic astrocytoma
diencephalon neoplasm
diencephalon tumor
diencephalon tumour
diencephalic astrocytomas
diencephalon astrocytoma
diencephalic gbm
diencephalon gbm
diencephalon glioblastoma multiforme
diencephalon with gbm
pediatric glioblastoma multiforme
cerebellum glioblastoma
cerebral hemisphere glioblastoma multiforme
hemispheric glioblastoma multiforme
retroperitoneal ganglioneuroma
retroperitoneum ganglioneuroma
meninges with gliomatosis
meningeal gliomatosis
meninges gliomatosis
adult intracranial neoplasm
adult intracranial neoplasms
adult intracranial tumor
adult intracranial tumour
adult benign brain stem neoplasms
benign adult brain stem tumors
benign adult brain stem tumours
adult brain metastases
adult cerebellum neoplasm
adult cerebellum tumor
adult cerebellum tumour
optic nerve astrocytoma
ependymal neoplasms
ependymal tumors
ependymal tumours
cerebellum pilocytic astrocytoma
cerebellar liponeurocytoma
cerebellar lipidized medulloblastoma
adults with medullocytoma
medullocytoma involving adults
lipomatous glioneurocytoma
astrocytic glioma
anaplastic oligoastrocytoma
subependymal astrocytoma
neurohypophysis pituicytoma
neurohypophyseal pituicytoma
neurohypophyseal glioma
posterior pituitary glioma
neurohypophyseal tumor
neurohypophyseal tumour
colon ganglioneuroma
colonic ganglioneuroma
large intestine ganglioneuroma
brain stem anaplastic glioma
brain stem undifferentiated glioma
brainstem anaplastic glioma
brainstem undifferentiated glioma
grade 3 brain stem glioma
grade 3 brainstem glioma
grade iii brain stem glioma
grade iii brainstem glioma
undifferentiated brain stem glioma
undifferentiated brainstem glioma
mixed astrocytoma-ependymoma
mixed astrocytoma-ependymoma-oligodendroglioma
pineal astrocytoma
pineal gland astrocytoma
adult infiltrating astrocytoma
adult invasive astrocytoma
adult pineocytoma
childhood cerebral diffuse astrocytoma
juvenile astrocytoma
central nervous system tumors
central nervous system tumours
cns tumors
cns tumours
adult brain stem gliosarcoma
adult brainstem gliosarcoma
adult brain stem mixed glioma
adult brainstem mixed glioma
cerebellum astrocytoma
desmoplastic infantile astrocytoma
desmoplastic ganglioglioma involving infancy
astrocytoma anaplastic type
malignant astrocytoma
dysembryoplastic neuroepithelial tumor infratentorial form
dysembryoplastic neuroepithelial tumour infratentorial form
myxopapillary ependymoma
subependymal glioma
spinal cord ependymoma
undifferentiated ependymoma
papillary ependymoma
cellular ependymoma
choroid plexus ca
choroid plexus cancer
choroid plexus carcinoma
neuronal and glio-neuronal neoplasm
neuronal and glio-neuronal tumor
neuronal and glio-neuronal tumour
papillary glioneuronal tumor
papillary glioneuronal tumour
papillary glioneuronal neoplasm
papillary glioneuronal variant arising in mixed neuronal-glial neoplasm
papillary glioneuronal variant involving mixed neuronal-glial neoplasm
papillary glioneuronal variant arising from mixed neuronal-glial neoplasm
papillary glioneuronal variant of mixed neuronal-glial neoplasm
papillary glioneuronal variant of the mixed neuronal-glial neoplasm
brain stem ependymoma
brainstem ependymoma
angiolipoma arising in extradural spinal canal
angiolipoma involving extradural spinal canal
angiolipoma arising from extradural spinal canal
angiolipoma of extradural spinal canal
childhood choroid plexus papilloma
choroid plexus childhood papilloma
choroid plexus pediatric papilloma
pediatric choroid plexus papilloma
benign epididymal epithelial mesothelioma
tanycytic ependymoma
uncertain origin central nervous system neuroepithelial neoplasm
adult ependymoblastoma
anaplastic choroid plexus papilloma
choroid plexus anaplastic papilloma
choroid plexus undifferentiated papilloma
undifferentiated choroid plexus papilloma
childhood ependymoma
pediatric ependymoma
adult well-differentiated ependymoma
well-differentiated adult ependymoma
adult brain ependymoma
jugular gangliocytic paraganglioma
jugular paraganglioma
pulmonary gangliocytic paraganglioma
solitary schwannoma
solitary neurilemoma
melanotic neurofibroma
neurofibromatosis type
peripheral neurofibromatosis
von recklinghausen disease
bilateral acoustic neurofibromatosis
central neurofibromatosis
acoustic neurilemmoma
acoustic neurilemoma
acoustic neuroma
acoustic neuronoma
acoustic schwannoma
vestibular neurilemmoma
vestibular schwannoma
paraganglion neoplasms
extraadrenal paraganglioma
thyroid paraganglioma
pns neoplasms
pacinian neoplasm
pacinian tumor
pacinian tumour
pacinian corpuscle neoplasm
pacinian corpuscle tumor
pacinian corpuscle tumour
intraadrenal paraganglioma
adrenal medulla ca
adrenal medulla cancer
adrenal medulla carcinoma
stout leiomyoblastoma
traumatic neuroma
diffuse meningiomatosis
olfactory esthesioneuroblastoma
olfactory neuroepithelioma
plexiform neurofibroma
neurofibroma plexiform
neurofibromas plexiform
neuroma plexiform
epithelioid cell type gist
gastrointestinal tumor stromal
gastrointestinal tumour stromal
myxoid gist
pdgf type myxoid epithelioid gist
pdgf-type myxoid epithelioid gist
gallbladder gist
sympathetic paraganglioma
parasympathetic paraganglioma
aortic body gangliocytic paraganglioma
malignant extra-adrenal paraganglioma
malignant nonchromaffin paraganglioma
pacinian neurofibroma
meningothelial meningioma
meningotheliomatous meningioma
fibroblastic meningioma
fibrous meningioma
psammomatous meningioma
angiomatous meningioma
mixed meningioma
benign meningioma
retroperitoneal malignant meningioma
transitional meningioma
primary meningeal neoplasm
mpnst with rhabdomyosarcoma
anorectal junction with neuroendocrine and rhabdomyoblastic features sarcomatoid carcinoma
optic nerve sheath meningioma
vestibulocochlear nerve cancer
malignant jugulotympanic paraganglioma
meningeal adenoca
meningeal adenocarcinoma
meningeal ca
meningeal cancer
meningeal carcinoma
meningeal malignancy
meninges cancer
trigeminal neurilemmoma
trigeminal schwannoma
meningeal hemangiopericytoma
meningeal haemangiopericytoma
meninges hemangiopericytoma
meninges haemangiopericytoma
central nervous system primary melanocytic lesions
cns primary melanocytic lesions
meningeal primary melanocytic lesion
meninges primary melanocytic lesion
secretory meningioma
choroid plexus meningioma
lymphoplasmacyte-rich meningioma
microcystic meningioma
cellular neurilemmoma
cellular neurinoma
cellular schwannoma
cranial nerve 2 neoplasms
cranial nerve ii neoplasms
cerebral hemispheres meningioma
cerebral hemispheric meningioma
cerebral meningioma
leptomeninges neoplasm
leptomeninges tumor
leptomeninges tumour
cerebral convexity meningioma
cerebral hemispheric convexity meningioma
parasagittal meningioma
nerve sheath neoplasms
storiform perineurial fibroma
cutaneous sclerosing perineurioma involving the digits
reticular perineurioma
nerve root neoplasm
nerve root neoplasms
nerve root tumor
nerve root tumour
nerve root tumors
nerve root tumours
cranial nerve eight neoplasms
vestibuloacoustic nerve neoplasms
cranial nerve 1 neoplasms
cranial nerve i neoplasms
cranial nerve 5 neoplasms
cranial nerve 5 tumors
cranial nerve 5 tumours
cranial nerve v neoplasms
cranial nerve v tumors
cranial nerve v tumours
benign intracranial meningioma
spinal cord neurofibroma
falcine meningioma
falx cerebri meningioma
cerebral falx with meningioma
falx cerebri with meningioma
meningioma arising in falx cerebri
meningioma involving falx cerebri
meningioma arising from falx cerebri
cavernous sinus meningioma
meningioma arising in cavernous sinus
meningioma involving cavernous sinus
meningioma arising from cavernous sinus
meningioma of cavernous sinus
intracerebral cystic meningioma
cerebellar papillary meningioma
cerebellum papillary meningioma
petrous apex with meningioma
petrous ridge with meningioma
petrous apex meningioma
petrous ridge meningioma
intraventricular meningioma
multiple intraspinal meningiomas
multiple spinal canal and spinal cord meningiomas
spinal canal and spinal cord multiple meningiomas
primary lung meningioma
primary cutaneous meningioma
primary skin meningioma
petroclival meningioma
multiple skull base meningioma
meningioma arising in foramen magnum
meningioma involving foramen magnum
meningioma arising from foramen magnum
meningioma of foramen magnum
diaphragmatic sellae meningioma
meningioma arising in diaphragm sellae
meningioma involving diaphragm sellae
meningioma arising from diaphragm sellae
meningioma of diaphragm sellae
meningioma arising in diaphragma sellae
meningioma involving diaphragma sellae
meningioma arising from diaphragma sellae
meningioma of diaphragma sellae
meningioma arising in tuberculum sellae
meningioma involving tuberculum sellae
meningioma arising from tuberculum sellae
meningioma of tuberculum sellae
sphenoorbital meningioma
spine with multifocal clear cell meningioma
spinal multifocal clear cell meningioma
spine multifocal clear cell meningioma
radiation-induced intracranial meningioma
frontal convexity meningioma
jugular foramen meningioma
brain stem intraparenchymal clear cell meningioma
brainstem intraparenchymal clear cell meningioma
brainstem with intraparenchymal clear cell meningioma
cervical intraspinal meningioma
thoracic intraspinal meningioma
lumbar intraspinal meningioma
meningioma arising in sacral spinal canal and spinal cord
meningioma involving sacral spinal canal and spinal cord
meningioma arising from sacral spinal canal and spinal cord
meningioma of sacral spinal canal and spinal cord
sacral intraspinal meningioma
lateral ventricle meningioma
meningioma arising in lateral ventricle
meningioma involving lateral ventricle
meningioma arising from lateral ventricle
meningioma of lateral ventricle
parapharyngeal meningioma
optic nerve with bilateral meningioma
bilateral optic nerve meningioma
optic nerve bilateral meningioma
chromosome 22 associated meningiomas with deletions
deletions arising in chromosome 22 associated meningiomas
deletions involving chromosome 22 associated meningiomas
deletions arising from chromosome 22 associated meningiomas
deletions of chromosome 22 associated meningiomas
deletions of the chromosome 22 associated meningiomas
pituitary stalk with meningioma
pituitary stalk meningioma
sphenocavernous meningioma
macrocystic neurilemmoma
macrocystic schwannoma
jugular foramen neurilemmoma
jugular foramen schwannoma
cauda equina gangliocytic paraganglioma
cauda equina paraganglioma
intestinal gangliocytic paraganglioma
intestinal paraganglioma
intestine gangliocytic paraganglioma
intestine paraganglioma
intra-abdominal gangliocytic paraganglioma
intra-abdominal paraganglioma
head and neck gangliocytic paraganglioma
head and neck paraganglioma
extra-adrenal retroperitoneal gangliocytic paraganglioma
extra-adrenal retroperitoneal paragangliomas
cardiac neurofibroma
heart neurofibroma
myocardial neurofibroma
cardiac mpnst
heart mpnst
malignant heart schwannoma
myocardial mpnst
artrial involving the heart paraganglioma
artrial paraganglioma
atrial paraganglioma
paraganglioma arising in cardiac atrium
paraganglioma involving cardiac atrium
paraganglioma arising from cardiac atrium
paraganglioma of cardiac atrium
malignant cardiac gangliocytic paraganglioma
malignant heart gangliocytic paraganglioma
intradural extramedullary cauda equina astrocytoma
cerebellopontine angle schwannoma
pleura neurilemmoma
pleura schwannoma
pleural neurilemmoma
pleural schwannoma
sympathetic neurilemmoma
sympathetic schwannoma
peripheral nerve with fibrolipomatous hamartoma
peripheral nerve fibrolipomatous hamartoma
hypoglossal neurilemmoma
hypoglossal schwannoma
central nervous system gangliocytic paraganglioma
cns gangliocytic paraganglioma
cns paraganglioma
gastric myoblastoma
stomach with myoblastoma
stomach myoblastoma
benign dermal neurilemmoma
benign dermal schwannoma
benign skin neurilemmoma
benign skin schwannoma
meningioma arising in visual pathway
meningioma involving visual pathway
meningioma arising from visual pathway
meningioma of visual pathway
benign anal myoblastoma
granular cell esophagus myoblastoma
granular cell oesophagus myoblastoma
benign esophageal neurilemmoma
benign esophageal schwannoma
benign esophagus neurilemmoma
benign esophagus schwannoma
benign oesophagus neurilemmoma
benign oesophagus schwannoma
esophageal neurofibroma
esophagus neurofibroma
oesophagus neurofibroma
gallbladder neurofibroma
gastric gist
stomach with gist
stomach gist
small intestinal gist
benign extrahepatic bile duct granular cell myoblastoma
non-chromaffin middle ear gangliocytic paraganglioma
ureter neurilemmoma
ureter schwannoma
ureteral neurilemmoma
ureteral schwannoma
brain childhood meningioma
brain pediatric meningioma
orbit paraganglioma
orbital paraganglioma
laryngeal paraganglioma
larynx paraganglioma
throat paraganglioma
myocardial paraganglioma
malignant intrathoracic paravertebral paraganglioma
aorta gangliocytic paraganglioma
aorta paraganglioma
aortic gangliocytic paraganglioma
aortic paraganglioma
ancient neurilemmoma
ancient schwannoma
degenerated neurilemmoma
degenerated schwannoma
epithelioid neurofibroma
glandular mpnst
malignant glandular schwannoma
epithelioid mpnst
mediastinal mpnst
mediastinum mpnst
mediastinal neurofibroma
mediastinum neurofibroma
mediastinal ganglioneuroma
mediastinum ganglioneuroma
mediastinum neurilemmoma
mediastinum schwannoma
pineal area meningioma
pineal gland meningioma
pineal meningioma
pineal region meningioma
olfactory groove with meningioma
olfactory groove meningioma
suprasellar meningioma
periocular meningioma
intraorbital meningioma
gasserian ganglion meningioma
gasserian meningioma
gasserian ganglion with meningioma
meningioma arising in gasserian ganglion
meningioma involving gasserian ganglion
meningioma arising from gasserian ganglion
meningioma of gasserian ganglion
adult atypical meningioma
metaplastic meningioma
chordoid meningioma
rhabdoid meningioma
rhabdoid papillary meningioma
rhabdoid transformation arising in tumor cells in meningioma
rhabdoid transformation arising in tumour cells in meningioma
rhabdoid transformation involving tumor cells in meningioma
rhabdoid transformation involving tumour cells in meningioma
rhabdoid transformation arising from tumor cells in meningioma
rhabdoid transformation arising from tumour cells in meningioma
rhabdoid transformation arising in neoplasm cells in meningioma
rhabdoid transformation involving neoplasm cells in meningioma
rhabdoid transformation arising from neoplasm cells in meningioma
rhabdoid transformation of neoplasm cells in meningioma
intraneural perineurioma
soft tissue perineurioma
soft-tissue perineurioma
filum terminale paraganglioma
filum terminale with paraganglioma
paraganglioma arising in filum terminale
paraganglioma involving filum terminale
paraganglioma arising from filum terminale
plexiform neurilemmoma
plexiform neurinoma
plexiform schwannoma
melanotic neurilemmoma
melanotic neurinoma
melanotic schwannoma
melanin with neurinoma
neurinoma involving melanin
pigmented neurilemmoma
pigmented schwannoma
cranial nerve 3 tumor
cranial nerve 3 tumour
cranial nerve iii neoplasm
cranial nerve iii tumor
cranial nerve iii tumour
nerve sheath myxoma
urogenital system paraganglioma
supratentorial meningioma
meningioma by morphology
anterior optic tract meningioma
anterior visual pathway meningioma
adult mpnst
childhood mpnst
pediatric mpnst
adult papillary meningioma
diffuse neurofibroma
paraganglioma arising in vagal body
paraganglioma involving vagal body
paraganglioma arising from vagal body
paraganglioma of vagal body
vagal gangliocytic paraganglioma
vagal paraganglioma
vagus nerve gangliocytic paraganglioma
vagus nerve paraganglioma
tympanic paraganglioma
leptomeningeal ca
leptomeningeal cancer
leptomeningeal carcinoma
anaplastic intraspinal meningioma
malignant spinal canal and spinal cord meningioma
spinal canal and spinal cord malignant meningioma
adult meningioma
neuroendocrine carcinomas
low-differentiated neuroendocrine carcinoma
malignant chromaffinoma
malignant pheochromocytoma
regional chromaffinoma
regional pheochromocytoma
merkel tumor
merkel tumour
skin with pnecs - primary neuroendocrine carcinoma
skin neuroendocrine carcinoma
skin with trabecular carcinoma
familiar atypical multiple mole
hypertrichosis arising in nevus
hypertrichosis arising in nevi
hypertrichosis involving nevus
hypertrichosis involving nevi
hypertrichosis arising from nevus
hypertrichosis arising from nevi
hypertrichosis of nevus
hypertrichosis of nevi
hypertrichosis of the nevus
hypertrichosis of the nevi
nevoid hypertrichosis
pigmented epithelioid melanocytoma
amelanotic desmoplastic melanoma
pulmonary melanoma
cutaneous vascular hamartoma
nevus sanguineous
nevi sanguineous
sanguineous nevus
sanguineous nevi
skin vascular hamartoma
vascular skin hamartoma
melanoma skin
clark nevus
clark nevi
nevi arising in dysplasia
nevi involving dysplasia
nevi arising from dysplasia
nevus dysplastic
nevi dysplastic
atypical melanocytic proliferation
clark naevus
clark naevi
b k mole syndrome
familial atypical multiple mole-melanoma
syndrome b-k mole
familial atypical mole malignant melanoma syndrome
familial atypical mole mm synd
dysplastic naevus syndrome
dysplastic naevi syndrome
bk mole
atypical vulvar nevus
atypical vulvar nevi
precancer with melanosis
melanosis arising in precancer
melanosis involving precancer
melanosis arising from precancer
melanosis of precancer
melanosis of the precancer
pre-invasive melanosis
precancer melanosis
precancerous melanosis
preinvasive melanosis
premalignant melanosis
preneoplasia melanosis
epithelioid nevus
epithelioid nevi
epithelioid naevus
epithelioid naevi
dermal nevus
dermal nevi
intradermal nevus
intradermal nevi
eyelid nevus
eyelid nevi
becker nevus
becker nevi
linear papular ectodermal-mesodermal hamartoma
pigmented hairy nevi of becker
progressive cribriform and zosteriform hyperpigmentation
blue sacral spot
mongolian macula
mongolian spot
acral lentiginous malignant melanoma
lentigo simplex
nodular melanoma
skin with balloon cell malignant melanoma
cutaneous balloon cell malignant melanoma
skin balloon cell malignant melanoma
regressed melanoma
regressed malignant melanoma
neural nevus
neural nevi
eyeball melanocytoma
magnocellular nevus
magnocellular nevi
eyeball with melanocytoma
melanocytoma arising in eyeball
melanocytoma involving eyeball
melanocytoma arising from eyeball
melanocytoma of eyeball
junction nevus
junction nevi
junctional melanocytoma
bathing trunk nevus
bathing trunk nevi
epithelioid melanoma
spindle cell type a malignant melanoma
type a spindle cell melanoma
spindle cell type b malignant melanoma
type b spindle cell melanoma
blue nevus-like melanoma
blue nevi-like melanoma
senile nevus
senile nevi
cockade nevus
cockade nevi
desmoplastic nevus
desmoplastic nevi
nevus on nevus
nevi on nevus
nevus sur nevus
nevi sur nevus
speckled nevus spilus
speckled nevi spilus
spotty nevus
spotty nevi
conjunctiva malignant melanoma
malignant conjunctiva melanoma
malignant conjunctival melanoma
malignant iris neoplasm
malignant iris tumor
malignant iris tumour
amelanotic skin melanoma
anal melanoma
anus melanoma
rectal melanoma
rectum melanoma
leptomeningeal melanocytoma
meningeal melanocytoma
meninges melanocytoma
verrucous nevus
verrucous nevi
spinal cord melanoma
meningeal melanoma
childhood leptomeningeal melanoma
pediatric leptomeningeal melanoma
adult leptomeningeal melanoma
intracranial melanoma
central nervous system melanocytic neoplasms
central nervous system melanoma
cns melanoma
esophageal melanoma
esophagus melanoma
oesophagus melanoma
gallbladder melanoma
mouth mucosal melanoma
oral mucosal melanoma
iris spindle cell melanoma
choroid mixed cell melanoma
intermediate cell type choroid melanoma
intermediate cell type iris melanoma
iris mixed cell melanoma
choroid epithelioid cell melanoma
choroidal epithelioid cell melanoma
intermediate cell type ciliary body melanoma
ciliary body epithelioid cell melanoma
multiple mucosal neuromas
choroid necrotic melanoma
necrotic choroid melanoma
choroid with necrotic melanoma
diffuse melanocytosis
diffuse melanosis
diffuse meningeal melanocytosis
leptomeningeal melanomatosis
meninges with melanomatosis
melanomatosis involving meninges
meningeal melanomatosis
melanotic psammomatous mpnst
regressing non-cutaneous melanoma
gastrointestinal melanoma
skin melanocytic neoplasm
scrotal melanoma
scrotum melanoma
cutaneous mole
melanotic nevus
melanotic nevi
skin with mole
skin mole
achromic nevus
achromic nevi
deep penetrating nevus
deep penetrating nevi
external female genitalia nevus
external female genitalia nevi
ito with hypomelanosis
ito hypomelanosis
ito nevus
ito nevi
oculodermal melanocytosis
ota nevus
ota nevi
halo nevus
halo nevi
halo naevus
halo naevi
regressing nevus
regressing nevi
uvea melanoma
extraocular extension melanoma
melanoma with extraocular extension
extraocular extension arising in melanoma
extraocular extension involving melanoma
extraocular extension arising from melanoma
extraocular extension of melanoma
melanoma extraocular extension
spindle cell uveal melanoma
spindle cell type a uveal melanoma
spindle cell type b uveal melanoma
intraocular mixed cell type melanoma
uvea mixed cell type melanoma
uveal mixed cell type melanoma
necrotic uveal melanoma
stage cutaneous melanoma
eye melanoma
eye with melanoma
melanoma arising in eye
melanoma involving eye
melanoma arising from eye
melanoma of eye
ocular melanoma
malignant retinal melanoma
retina malignant melanoma
retina melanoma
retinal malignant melanoma
extracutaneous melanoma
stage 1 acral lentiginous melanoma
stage i acral lentiginous melanoma
stage 2 acral lentiginous melanoma
stage ii acral lentiginous melanoma
stage 3 acral lentiginous melanoma
stage iii acral lentiginous melanoma
stage 4 acral lentiginous melanoma
stage iv acral lentiginous melanoma
stage 1 superficial spreading melanoma
stage i superficial spreading melanoma
stage 2 superficial spreading melanoma
stage ii superficial spreading melanoma
stage 3 superficial spreading melanoma
stage iii superficial spreading melanoma
stage 4 superficial spreading melanoma
stage iv superficial spreading melanoma
small size posterior uveal melanoma
medium large size posterior uveal melanoma
stage 4 skin melanoma
stage iv skin melanoma
hutchinson melanotic freckle
malignant lentigo melanoma
in situ superficial spreading malignant melanoma
spindle cell intraocular melanoma
trophoblastic neoplasms
placenta polyp
placental polyp
placental-site gtt
incomplete hydatid mole
incomplete hydatidiform mole
incomplete molar pregnancy
partial hydatid mole
partial hydatidiform mole
partial molar pregnancy
partial mole
ovary choriocarcinoma
gestation with choriocarcinoma
choriocarcinoma arising in gestation
choriocarcinoma involving gestation
choriocarcinoma arising from gestation
choriocarcinoma of gestation
choriocarcinoma of the gestation
gestational trophoblastic disease
gestational trophoblastic neoplasia
complete hydatid mole
complete hydatidiform mole
complete molar pregnancy
complete mole
pulmonary artery with chorioepithelioma
pulmonary artery with syncytioma
fallopian tube gestational choriocarcinoma
fallopian tube with gestational choriocarcinoma
figo stage 1 gtt
figo stage i gtt
figo stage 1a gtt
figo stage ia gtt
figo stage ib gtt
figo stage ic gtt
figo stage 2 gtt
figo stage ii gtt
figo stage 2a gtt
figo stage iia gtt
figo stage iib gtt
figo stage iic gtt
figo stage 3 gtt
figo stage iii gtt
figo stage 3a gtt
figo stage iiia gtt
figo stage iiib gtt
figo stage iiic gtt
figo stage 4 gtt
figo stage iv gtt
figo stage 4a gtt
figo stage iva gtt
figo stage ivb gtt
figo stage ivc gtt
pineal area choriocarcinoma
pineal choriocarcinoma
pineal region choriocarcinoma
chorioadenoma destruens
infiltrating gestational trophoblastic neoplasm
infiltrating hydatidiform mole
infiltrating mole
invasive hydatidiform mole
invasive mole
exaggerated placental site
gestational uterine choriocarcinoma
uterine gestational choriocarcinoma
testis choriocarcinoma
benign placental neoplasms
placenta choriocarcinoma
placental choriocarcinoma
lipomatous hamartoma
hamartoma of pilosebaceous apparatus
hamartoma of the pilosebaceous apparatus
fibroepithelial papilloma
skin polyp
cutaneous polyp
fibroma molle
soft fibroma
soft papilloma
cutaneous fibroepithelial polyp
cutaneous tag
skin fibroepithelial polyp
skin tag
skin with tag
tag involving skin
cardiac fibroelastic hamartoma
cardiac fibrous hamartoma
heart with fibroelastic hamartoma
heart fibroelastic hamartoma
heart fibrous hamartoma
myocardial fibroelastic hamartoma
collagen hamartoma
collagen nevus
collagen nevi
nasal chondromesenchymal hamartoma
cartilaginous hamartoma
spermatic cord mesenchymal hamartoma
congenital arrector pili hamartoma
diffuse smooth muscle hamartoma
congenital rhabdomyomatous mesenchymal hamartoma
arterial spider
nevus araneus
nevi araneus
spider angioma
spider arising in artery
spider involving artery
spider arising from artery
spider of artery
spider of the artery
spider telangiectasia
spider telangiectasis
stellate telangiectasis
telangiectatic nevus
telangiectatic nevi
vascular spider
pulmonary hamartoma
kidney with angiomyolipoma
infancy fibrous hamartoma
infantile fibrous hamartoma
gastric hamartoma
stomach hamartoma
eccrine angiomatous hamartoma
eccrine angiomatous nevus
eccrine angiomatous nevi
hamartoma moniliformis
moniliform hamartoma
central nervous system hamartoma
cns hamartoma
hamartoma arising in eccrine sweat gland
hamartoma involving eccrine sweat gland
hamartoma arising from eccrine sweat gland
hamartoma of eccrine sweat gland
pilosebaceous hamartoma
lung chondroid hamartoma
pulmonary chondroid hamartoma
ectopic hamartomatous thymoma
endobronchial hamartoma
lung multiple chondromatous hamartoma
multiple chondromatous lung hamartoma
pulmonary multiple chondromatous hamartoma
esophageal giant fibrovascular polyp
esophagus giant fibrovascular polyp
giant fibrovascular esophageal polyp
giant fibrovascular esophagus polyp
giant fibrovascular oesophagus polyp
hepatic mesenchymal hamartoma
hepatocellular mesenchymal hamartoma
liver mesenchymal hamartoma
spinal cord hamartoma
cerebellum dysplastic gangliocytoma
dysplastic cerebellar gangliocytoma
cerebellum with dysplastic gangliocytoma
lhermitte-duclos disease
epidermal cyst
epidermal inclusion cyst
epithelial cyst
horn cyst
keratin cyst
keratinizing cyst
mediastinal cyst
mediastinum cyst
ovary cyst
pancreas cyst
pancreatic cyst
pancreatic lymphoepithelial cyst
solitary breast cyst
leptomeningeal cyst
cerebral hemispheres cyst
cerebral hemispheric cyst
cerebrum cyst
conjunctiva cyst
conjunctival cyst
eyelid cyst
middle ear with cholesteatoma
middle ear cholesteatoma
thyroid cyst
calcifying odontogenic cyst
epididymal cyst
epididymis cyst
cutaneous cyst
testicular cyst
testis cyst
vagina cyst
vaginal cyst
urachal cyst
urachus with cyst
cyst arising in urachus
cyst involving urachus
cyst arising from urachus
cyst of urachus
cyst of the urachus
pharyngeal cyst
pharynx cyst
hepatic cyst
hepatocellular cyst
liver cyst
kidney cyst
renal cyst
urethra cyst
urethral cyst
ovary with germinal inclusion cyst
ovarian germinal inclusion cyst
ovary germinal inclusion cyst
cervical cyst
iris idiopathic cyst
iris with exudative cyst
iris exudative cyst
ciliary body cyst
ciliary body idiopathic cyst
eyelid sebaceous cyst
ovary with endometrioma
ovary with endometriotic cyst
ovarian endometrioma
ovarian endometriotic cyst
ovary endometrioma
ovary endometriotic cyst
choroid plexus cyst
ependymal cyst
iris miotic cyst
ciliary body miotic cyst
scrotum with keratinous cyst
scrotal sebaceous cyst
scrotum keratinous cyst
scrotum sebaceous cyst
parathyroid cyst
adrenal cyst
spinal arachnoid with cyst
vellus hair cyst
cutaneous dermoid cyst
cystic skin teratoma
central nervous system cyst
epidermoid intraspinal cyst
epidermoid spinal cyst
mouth cyst
oral cyst
congenital thyroglossal cyst
cysts thyroglossal
thyroglossal duct cyst
thyrolingual duct cyst
thyrolingual cyst
popliteal space with synovial cyst
synovial cyst arising in popliteal space
synovial cyst involving popliteal space
synovial cyst arising from popliteal space
synovial cyst of popliteal space
synovial cyst of the popliteal space
ganglionic cyst
meniscal cyst
nerve root cyst
rathke cleft cyst
rathke pouch cyst
suprasellar cyst
complex ovarian cyst
ovary with functional cyst
functional ovarian cyst
ovarian functional cyst
ovary functional cyst
ovarian retention cyst
ovary retention cyst
retention ovarian cyst
ovarian unilocular cyst
ovary unilocular cyst
ovary with unilocular cyst
unilocular ovarian cyst
multiple spinal meningeal cysts
multiple spinal meninges cysts
spinal meninges multiple cysts
pineal epidermoid cysts
central nervous system colloid cyst
central nervous system hypophyseal cyst
central nervous system neuroglial cyst
cns colloid cyst
cns hypophyseal cyst
endoderm with cyst
cyst arising in endoderm
cyst involving endoderm
cyst arising from endoderm
cyst of endoderm
endoderm cyst
endodermal cyst
endodermal cysts
choledochal cysts
choledochus cyst
cyst choledochus
congenital biliary duct cyst
congenital choledochal cyst
congenital common duct cyst
intraspinal cysts
spinal canal and spinal cord cyst
third ventricle adult colloid cyst
external ear cyst
benign pineal glial cyst
pineal gland glial cyst
testicular epidermoid cyst
testis epidermoid cyst
testis squamous cell cyst
scrotal epidermoid cyst
scrotum epidermoid cyst
chest wall ectopic synovial bursa cyst
scrotal cyst
scrotum cyst
iris implantation cyst
ciliary body implantation cyst
intracranial colloid cyst
pineal cyst
interdigital nerve scar
morton neuroma
