# Supplementary material for: Automatic extraction of candidate nomenclature terms using the doublet method
Source: BMC Med Inform Decis Mak. 2005 Oct 18;5:35. doi: 10.1186/1472-6947-5-35 (PMC1274323; doi:10.1186/1472-6947-5-35)
Supplement: Additional file 4 — Getdoub.pl is a Perl script that implements the doublet method for automatic extraction of candidate nomenclature terms. It requires an external plain-text corpus and a reference nomenclature. [file 1472-6947-5-35-S4.pl]

#!/usr/local/bin/perl
#getdoub.pl
#
#This Perl script was created by Jules J. Berman on Jan. 1, 2005
#and updated with a new version on June 18, 2005
#
#The software is provided "as is", without warranty of any kind,
#express or implied, including but not limited to the warranties
#of merchantability, fitness for a particular purpose and
#noninfringement. in no event shall the authors or copyright
#holders be liable for any claim, damages or other liability,
#whether in an action of contract, tort or otherwise, arising
#from, out of or in connection with the software or the use or
#other dealings in the software.
#
#As a courtesy, users of this script should cite the following
#publication:
#
#Berman JJ.  Automatic extraction of candidate nomenclature terms
#using the fast doublet method.  Submitted, BMC Med Inform
#Decis Mak, January 6, 2005.
#
#neocl.xml is the classification of all neoplastic lesions.
#
#
#What does this script do?
#
#This script will take a pubmed xml file and extract all the
#word-phrases that are composed of word-doublets contained
#in the neocl.xml, known as the "developmental lineage classification
#and taxonomy of neoplasms."
#
#neocl.xml has been described in two prior open access publications:
#
#
#Berman JJ. Tumor taxonomy for the developmental lineage classification
#of neoplasms. BMC Cancer. 2004 Nov 30;4(1):88.
#
#
#Berman JJ. Tumor classification: molecular analysis meets Aristotle.
#BMC Cancer. 2004 Mar 17;4(1):10.
#
#
#The latest version of the file neocl.xml is available at:
#www.pathologyinformatics.org/informatics_r.htm
#
#
#Format of the xml files produced by PubMed searches at:
#www.pubmed.org
#
#
#<?xml version="1.0"?>
#<!DOCTYPE PubmedArticleSet PUBLIC "-//NLM//DTD PubMedArticle, 1st November 2004//EN" "http://www.ncbi.nlm.nih.gov/entrez/query/DTD/pubmed_041101.dtd">
#<PubmedArticleSet>
#<PubmedArticle>
#    <MedlineCitation Owner="NLM" Status="MEDLINE">
#        <PMID>15553669</PMID>
#        <DateCreated>
#            <Year>2004</Year>
#            <Month>11</Month>
#            <Day>19</Day>
#        </DateCreated>
#        <DateCompleted>
#            <Year>2004</Year>
#            <Month>12</Month>
#            <Day>22</Day>
#        </DateCompleted>
#        <Article PubModel="Print">
#            <Journal>
#                <ISSN>0385-0684</ISSN>
#                <JournalIssue>
#                    <Volume>31</Volume>
#                    <Issue>11</Issue>
#                    <PubDate>
#                        <Year>2004</Year>
#                        <Month>Oct</Month>
#                    </PubDate>
#                </JournalIssue>
#            </Journal>
#            <ArticleTitle>[Reduction of immunosuppression and shift to Th1 response by tumor-DC (dendritic cells) fusion vaccine]</ArticleTitle>
#            <Pagination>
#                <MedlinePgn>1640-2</MedlinePgn>
#            </Pagination>
#            <Abstract>
#                <AbstractText>Immunotherapy with tumor-dendritic cells (DC) fusion vaccine has been shown to induce an immune response against multiple tumor antigens including unknown tumor antigens. In this study, we examined immunological changes by tumor-DC fusion vaccine. Nine patients with advanced or recurrent gastrointestinal cancer that was unresponsive to standard surgical therapy and chemotherapy were enrolled in this study after informed consent was obtained. Monocytes were separated from the peripheral blood collected by leukapheresis, and were cultured with GM-CSF and IL-4 for 6 days. Then, TNF-alpha, IL-1beta, IL-6 and PGE2 were added for maturation of DC. Fusion of irradiated tumor cells and DC was created by polyethylene glycol and electroporation. The fusion vaccine was injected subcutaneously into the inguinal region four times every two weeks. There were no adverse effects or autoimmune responses after vaccination in any patients. The clinical response was stable in five patients, and disease progression in four patients. Delayed skin tests changed to positive in six of the nine patients after vaccination. IAP levels decreased in five patients and TGF-beta levels decreased in six patients. Th1/Th2 and Tc1/Tc2 balances improved in six of the nine patients after vaccination. In this study, it was shown that immunosuppressive factors, such as IAP and TGF-beta, and Th1 balance are useful as markers of immunomonitoring for tumor-DC fusion vaccine in patients with advanced or recurrent gastrointestinal patients.</AbstractText>
#            </Abstract>
#            <Affiliation>Dept. of Surgery, Teikyo University School of Medicine.</Affiliation>
#            <AuthorList CompleteYN="Y">
#                <Author ValidYN="Y">
#                    <LastName>Iinuma</LastName>
#                    <ForeName>Hisae</ForeName>
#                    <Initials>H</Initials>
#
#
use strict;
my $total_indivwords = 0;
my $total_length = 0;
open (TEXT,"neocl.xml")||die"Cannot";
my $line = " ";
my $count = 1;
my (%doublinehash, %englishlinehash, %neohash, %literalhash, %doubhash);
print "Beginning to compile nomenclature\n";
while ($line ne "")
  {
  $line = <TEXT>;
  $line =~ /\"\> ?(.+) ?\<\//;
  my $phrase = $1;
  my $i;
  $phrase =~ s/\b([a-z]+oma)s/$1/g;
  $phrase =~ s/\b(tumo[u]?r)s/$1/g;
  $literalhash{$phrase} = "";
  my @hoparray = split(/ /,$phrase);
  my $phrasecodes = "";
  for ($i=0;$i<(scalar(@hoparray));$i++)
      {
      if (exists $doubhash{"$hoparray[$i] $hoparray[$i+1]"})
          {
          next;
          }
      if ($hoparray[$i+1] ne "")
         {
         $doubhash{"$hoparray[$i] $hoparray[$i+1]"}= "";
         }
      }
  }
close TEXT;
print "Finished compiling nomenclature\n";
print "Beginning to parse the corpus text\n";
my $start = time();
open (TEXT, "tumoram.xml")||die"cannot";
open (OUT, ">tumoram.out")||die"cannot";
open (TITLE, ">titles.txt")||die"cannot";
my $lineholder = " ";
#my (@phrasearray);
while ($lineholder ne "")
   {
   $line = "";
   my (@hoparray, $doublet, $i);
   my $englishline = "";
   $lineholder = <TEXT>;
   if ($lineholder =~ /\<ArticleTitle\>(.+)\<\/ArticleTitle\>/)
      {
      $line = $1;
      }
   else
      {
      next;
      }
   print TITLE "$line\n";
   $line =~ s/\n/ /g;
   my $upperline = uc($line);
   $line = lc($line);
   $line =~ s/\'[s]?//g;
   $line =~ s/\b([a-z]+oma)s/$1/g;
   $line =~ s/\b(tumo[u]?r)s/$1/g;
   $line =~ s/[^a-z 0-9\-]/ /g;
   my $length = length($line);
   $line = "the $line the";
   $line =~ s/ +/ /g;
   @hoparray = split(/ /,$line);
   my $part_indivwords = scalar(@hoparray);
   $total_indivwords = $total_indivwords + $part_indivwords - 2;
   $total_length = $total_length + $length;
   my $olddoublet = "";
   for ($i=0;$i<(scalar(@hoparray)-1);$i++)
      {
      $doublet = "$hoparray[$i] $hoparray[$i+1]";
      if (exists $doubhash{$doublet})
          {
          if ($englishline ne "")
            {
            $englishline = $englishline . " $hoparray[$i+1]";
            }
          else
            {
            $englishline = $doublet;
            }
          }
      else
          {
          if ($englishline ne "")
             {
             $englishline =~ s/^the //o;
             $englishline =~ s/ the$//o;
             $englishline =~ s/^in //o;
             $englishline =~ s/^of //o;
             $englishline =~ s/^with //o;
             $englishline =~ s/^and //o;
             $englishline =~ s/ and$//o;
             $englishline =~ s/ with$//o;
             $englishline =~ s/ from$//o;
             $englishline =~ s/ a$//o;
             if (exists $literalhash{$englishline})
                {
                $englishline = "";
                next;
                }
             $_ = $englishline;
             my $phraselength = tr/ / /;
             if ($phraselength > 4)
                {
                print OUT "$englishline\-\-$upperline\n";
                $literalhash{$englishline} = "";
                }
             $englishline = "";
             }
          }
      }
   }
close TEXT;
close OUT;
my $end = time();
my $total_time = $end - $start;
print "total time parsing corpus is $total_time\n";
print "total number of words is $total_indivwords\n";
print "total size of text is $total_length\n";
exit;
