# Supplementary material for: Automatic extraction of candidate nomenclature terms using the doublet method
Source: BMC Med Inform Decis Mak. 2005 Oct 18;5:35. doi: 10.1186/1472-6947-5-35 (PMC1274323; doi:10.1186/1472-6947-5-35)
Supplement: Additional file 5 — Tumoram.out is a plain-text file containing the output of the getdoub.pl, the Perl script that extracts terms consisting of concatenated doublets found in the reference nomenclature. [file 1472-6947-5-35-S5.out]

atypical burkitt lymphoma arising from follicular lymphoma--ATYPICAL BURKITT LYMPHOMA ARISING FROM FOLLICULAR LYMPHOMA: DEMONSTRATION BY POLYMERASE CHAIN REACTION FOLLOWING LASER CAPTURE MICRODISSECTION AND BY FLUORESCENCE IN SITU HYBRIDIZATION ON PARAFFIN-EMBEDDED TISSUE SECTIONS.
benign epithelioid peripheral nerve sheath tumor of the soft tissues--BENIGN EPITHELIOID PERIPHERAL NERVE SHEATH TUMORS OF THE SOFT TISSUES: CLINICOPATHOLOGIC SPECTRUM OF 33 CASES.
peritoneum with metastases to the breast--SEROUS CARCINOMA OF THE OVARY AND PERITONEUM WITH METASTASES TO THE BREAST AND AXILLARY LYMPH NODES: A POTENTIAL PITFALL.
paraganglioma-like dermal melanocytic tumor a unique--PARAGANGLIOMA-LIKE DERMAL MELANOCYTIC TUMOR: A UNIQUE ENTITY DISTINCT FROM CELLULAR BLUE NEVUS, CLEAR CELL SARCOMA, AND CUTANEOUS MELANOMA.
urothelial carcinoma of the renal pelvis--UROTHELIAL CARCINOMA OF THE RENAL PELVIS: A CLINICOPATHOLOGIC STUDY OF 130 CASES.
plasmablastic lymphoma of the oral cavity--IS PLASMABLASTIC LYMPHOMA OF THE ORAL CAVITY AN HHV-8-ASSOCIATED DISEASE?
variant of cervical squamous intraepithelial neoplasia--EOSINOPHILIC DYSPLASIA OF THE CERVIX: A NEWLY RECOGNIZED VARIANT OF CERVICAL SQUAMOUS INTRAEPITHELIAL NEOPLASIA.
smooth muscle tumor of the ovary--SMOOTH MUSCLE TUMORS OF THE OVARY: A CLINICOPATHOLOGIC STUDY OF 54 CASES EMPHASIZING PROGNOSTIC CRITERIA, HISTOLOGIC VARIANTS, AND DIFFERENTIAL DIAGNOSIS.
primary adenocarcinoma of the small intestine--ALTERATION OF CYTOKERATIN 7 AND CYTOKERATIN 20 EXPRESSION PROFILE IS UNIQUELY ASSOCIATED WITH TUMORIGENESIS OF PRIMARY ADENOCARCINOMA OF THE SMALL INTESTINE.
mucinous borderline tumor of the ovary--ENDOCERVICAL-LIKE MUCINOUS BORDERLINE TUMORS OF THE OVARY: A CLINICOPATHOLOGIC ANALYSIS OF 31 CASES.
primary mixed adenocarcinoma and small cell carcinoma of the appendix--PRIMARY MIXED ADENOCARCINOMA AND SMALL CELL CARCINOMA OF THE APPENDIX: A CLINICOPATHOLOGIC, IMMUNOHISTOCHEMICAL, AND MOLECULAR STUDY OF A HITHERTO UNREPORTED TUMOR.
patients with testicular germ cell tumor--CYSTIC TROPHOBLASTIC TUMOR: A NONAGGRESSIVE LESION IN POSTCHEMOTHERAPY RESECTIONS OF PATIENTS WITH TESTICULAR GERM CELL TUMORS.
renal cell carcinoma in children and young adults--MORPHOLOGIC AND MOLECULAR CHARACTERIZATION OF RENAL CELL CARCINOMA IN CHILDREN AND YOUNG ADULTS.
papillary serous carcinoma and small cell carcinoma--AN UNUSUAL COMPOSITE ENDOMETRIAL TUMOR COMBINING PAPILLARY SEROUS CARCINOMA AND SMALL CELL CARCINOMA.
primary lung carcinoma with signet-ring cell carcinoma--PRIMARY LUNG CARCINOMA WITH SIGNET-RING CELL CARCINOMA COMPONENTS: CLINICOPATHOLOGICAL ANALYSIS OF 39 CASES.
desmoplastic small cell tumor in the pancreas--DESMOPLASTIC SMALL CELL TUMOR IN THE PANCREAS.
primary cutaneous follicle center b-cell lymphoma--NEOPLASTIC CELLS DO NOT CARRY BCL2-JH REARRANGEMENTS DETECTED IN A SUBSET OF PRIMARY CUTANEOUS FOLLICLE CENTER B-CELL LYMPHOMAS.
situ and invasive adenocarcinoma of the gallbladder--IN SITU AND INVASIVE ADENOCARCINOMAS OF THE GALLBLADDER EXTENDING INTO OR ARISING FROM ROKITANSKY-ASCHOFF SINUSES: A CLINICOPATHOLOGIC STUDY OF 49 CASES.
malignant mesonephric tumor of the female genital tract--MALIGNANT MESONEPHRIC TUMORS OF THE FEMALE GENITAL TRACT: A CLINICOPATHOLOGIC STUDY OF 9 CASES.
well-differentiated papillary mesothelioma of the pleura--WELL-DIFFERENTIATED PAPILLARY MESOTHELIOMA OF THE PLEURA: A SERIES OF 24 CASES.
patients with nodular lymphocyte predominant hodgkin lymphoma--BONE MARROW INVOLVEMENT IN PATIENTS WITH NODULAR LYMPHOCYTE PREDOMINANT HODGKIN LYMPHOMA.
extragastrointestinal stromal tumor gastrointestinal stromal tumor of the soft tissue--C-KIT AND PDGFRA MUTATIONS IN EXTRAGASTROINTESTINAL STROMAL TUMOR (GASTROINTESTINAL STROMAL TUMOR OF THE SOFT TISSUE).
intraductal carcinoma of the oral cavity--INTRADUCTAL CARCINOMA OF THE ORAL CAVITY: A CASE REPORT AND A REAPPRAISAL OF THE CONCEPT OF PURE DUCTAL CARCINOMA IN SITU IN SALIVARY DUCT CARCINOMA.
ductal carcinoma in situ in salivary duct carcinoma--INTRADUCTAL CARCINOMA OF THE ORAL CAVITY: A CASE REPORT AND A REAPPRAISAL OF THE CONCEPT OF PURE DUCTAL CARCINOMA IN SITU IN SALIVARY DUCT CARCINOMA.
squamous cell carcinoma of the palatine tonsil--PREVALENCE OF HUMAN PAPILLOMAVIRUS TYPE 16 DNA IN SQUAMOUS CELL CARCINOMA OF THE PALATINE TONSIL, AND NOT THE ORAL CAVITY, IN YOUNG PATIENTS: A DISTINCT CLINICOPATHOLOGIC AND MOLECULAR DISEASE ENTITY.
patients with squamous cell carcinoma of the penis--LICHEN SCLEROSUS IN 68 PATIENTS WITH SQUAMOUS CELL CARCINOMA OF THE PENIS: FREQUENT ATYPIAS AND CORRELATION WITH SPECIAL CARCINOMA VARIANTS SUGGESTS A PRECANCEROUS ROLE.
primitive neuroectodermal tumor ewing sarcoma of bone--EVIDENCE OF NEURAL DIFFERENTIATION IN A CASE OF POST-THERAPY PRIMITIVE NEUROECTODERMAL TUMOR/EWING SARCOMA OF BONE.
breast tumor resembling the tall cell variant of papillary thyroid carcinoma--BREAST TUMOR RESEMBLING THE TALL CELL VARIANT OF PAPILLARY THYROID CARCINOMA: REPORT OF 5 CASES.
primary central nervous system lymphoma in--PRIMARY CENTRAL NERVOUS SYSTEM LYMPHOMA IN KOREA: COMPARISON OF B- AND T-CELL LYMPHOMAS.
t-cell histiocyte-rich large b-cell lymphoma of the spleen--MICRONODULAR T-CELL/HISTIOCYTE-RICH LARGE B-CELL LYMPHOMA OF THE SPLEEN: HISTOLOGY, IMMUNOPHENOTYPE, AND DIFFERENTIAL DIAGNOSIS.
a malignant ovarian tumor with osteoclast-like giant cells--A MALIGNANT OVARIAN TUMOR WITH OSTEOCLAST-LIKE GIANT CELLS.
borrelia-associated primary cutaneous malt lymphoma in--BORRELIA-ASSOCIATED PRIMARY CUTANEOUS MALT LYMPHOMA IN A NONENDEMIC REGION.
clear cell myomelanocytic tumor of the urinary bladder--CLEAR CELL MYOMELANOCYTIC TUMOR OF THE URINARY BLADDER.
marginal zone b-cell lymphoma in children and young adults--MARGINAL ZONE B-CELL LYMPHOMA IN CHILDREN AND YOUNG ADULTS.
hyalinizing trabecular tumor of the thyroid gland--GALECTIN-3 EXPRESSION IN HYALINIZING TRABECULAR TUMORS OF THE THYROID GLAND.
primary anaplastic large cell lymphoma of the central nervous system--PRIMARY ANAPLASTIC LARGE CELL LYMPHOMA OF THE CENTRAL NERVOUS SYSTEM: PROGNOSTIC EFFECT OF ALK-1 EXPRESSION.
pulmonary carcinoma with pleomorphic sarcomatoid or sarcomatous elements--PULMONARY CARCINOMAS WITH PLEOMORPHIC, SARCOMATOID, OR SARCOMATOUS ELEMENTS: A CLINICOPATHOLOGIC AND IMMUNOHISTOCHEMICAL STUDY OF 75 CASES.
histiocytic sarcoma involving the central nervous system--HISTIOCYTIC SARCOMA INVOLVING THE CENTRAL NERVOUS SYSTEM: CLINICAL, IMMUNOHISTOCHEMICAL, AND MOLECULAR GENETIC STUDIES OF A CASE WITH REVIEW OF THE LITERATURE.
mixed-epithelial papillary cystadenoma of borderline malignancy of mullerian type arising in--SQUAMOUS PREDOMINANCE IN MIXED-EPITHELIAL PAPILLARY CYSTADENOMAS OF BORDERLINE MALIGNANCY OF MULLERIAN TYPE ARISING IN ENDOMETRIOTIC CYSTS: A STUDY OF FOUR CASES.
comparison with epithelioid mesothelioma of the pleura--EXPRESSION OF CALRETININ, THROMBOMODULIN, KERATIN 5, AND MESOTHELIN IN LUNG CARCINOMAS OF DIFFERENT TYPES: AN IMMUNOHISTOCHEMICAL ANALYSIS OF 596 TUMORS IN COMPARISON WITH EPITHELIOID MESOTHELIOMAS OF THE PLEURA.
benign cutaneous dendritic cell tumor with pseudorosettes--HISTOLOGICALLY BENIGN CUTANEOUS DENDRITIC CELL TUMOR WITH PSEUDOROSETTES.
diffuse large b-cell lymphoma in a patient--SEQUENTIAL DEVELOPMENT OF HODGKIN'S DISEASE AND CD30+ DIFFUSE LARGE B-CELL LYMPHOMA IN A PATIENT WITH MALT-TYPE LYMPHOMA: EVIDENCE OF DIFFERENT CLONAL ORIGIN OF SINGLE MICRODISSECTED REED-STERNBERG CELLS.
benign cystic mesothelioma of the liver--BENIGN CYSTIC MESOTHELIOMA OF THE LIVER.
variant of the cellular blue nevus--AMELANOTIC CELLULAR BLUE NEVUS: A HYPOPIGMENTED VARIANT OF THE CELLULAR BLUE NEVUS: CLINICOPATHOLOGIC ANALYSIS OF 20 CASES.
mucinous cystic tumor of the ovary--SARCOMA-LIKE MURAL NODULES IN MUCINOUS CYSTIC TUMORS OF THE OVARY REVISITED: A CLINICOPATHOLOGIC ANALYSIS OF 10 ADDITIONAL CASES.
primary cutaneous epidermotropic alveolar rhabdomyosarcoma with t--PRIMARY CUTANEOUS EPIDERMOTROPIC ALVEOLAR RHABDOMYOSARCOMA WITH T(2;13) IN AN ELDERLY WOMAN: CASE REPORT AND REVIEW OF THE LITERATURE.
clear cell myomelanocytic tumor of the thigh--CLEAR CELL MYOMELANOCYTIC TUMOR OF THE THIGH: REPORT OF A UNIQUE CASE.
gastrointestinal autonomic nerve tumor in the colon--GASTROINTESTINAL AUTONOMIC NERVE TUMOR IN THE COLON.
keratinizing squamous cell cancer of the cervix--HIGHLY DIFFERENTIATED KERATINIZING SQUAMOUS CELL CANCER OF THE CERVIX.
endometrial stromal and smooth muscle tumor of the uterus--AN IMMUNOHISTOCHEMICAL ANALYSIS OF ENDOMETRIAL STROMAL AND SMOOTH MUSCLE TUMORS OF THE UTERUS: A STUDY OF 54 CASES EMPHASIZING THE IMPORTANCE OF USING A PANEL BECAUSE OF OVERLAP IN IMMUNOREACTIVITY FOR INDIVIDUAL ANTIBODIES.
familial adenomatous polyposis associated with multiple endocrine neoplasia type--FAMILIAL ADENOMATOUS POLYPOSIS ASSOCIATED WITH MULTIPLE ENDOCRINE NEOPLASIA TYPE 1-RELATED TUMORS AND THYROID CARCINOMA: A CASE REPORT WITH CLINICOPATHOLOGIC AND MOLECULAR ANALYSES.
infiltrating colloid carcinoma of the pancreas--ALMOST ALL INFILTRATING COLLOID CARCINOMAS OF THE PANCREAS AND PERIAMPULLARY REGION ARISE FROM IN SITU PAPILLARY NEOPLASMS: A STUDY OF 39 CASES.
atypical fibrous histiocytoma of the skin--ATYPICAL FIBROUS HISTIOCYTOMA OF THE SKIN: CLINICOPATHOLOGIC ANALYSIS OF 59 CASES WITH EVIDENCE OF INFREQUENT METASTASIS.
marginal zone b-cell lymphoma of the salivary gland arising in chronic sclerosing sialadenitis--MARGINAL ZONE B-CELL LYMPHOMA OF THE SALIVARY GLAND ARISING IN CHRONIC SCLEROSING SIALADENITIS (KüTTNER TUMOR).
papillary urothelial neoplasms of low malignant potential--BIOLOGIC DIFFERENCES BETWEEN NONINVASIVE PAPILLARY UROTHELIAL NEOPLASMS OF LOW MALIGNANT POTENTIAL AND LOW-GRADE (GRADE 1) PAPILLARY CARCINOMAS OF THE BLADDER.
grade 1 papillary carcinoma of the bladder--BIOLOGIC DIFFERENCES BETWEEN NONINVASIVE PAPILLARY UROTHELIAL NEOPLASMS OF LOW MALIGNANT POTENTIAL AND LOW-GRADE (GRADE 1) PAPILLARY CARCINOMAS OF THE BLADDER.
solitary fibrous tumor of the kidney--LARGE SOLITARY FIBROUS TUMOR OF THE KIDNEY: REPORT OF TWO CASES AND REVIEW OF THE LITERATURE.
solitary fibrous tumor of the thyroid gland--SOLITARY FIBROUS TUMOR OF THE THYROID GLAND: REPORT OF SEVEN CASES.
primary histiocytic lymphoma of the central nervous system--PRIMARY HISTIOCYTIC LYMPHOMA OF THE CENTRAL NERVOUS SYSTEM: A NEOPLASM FREQUENTLY OVERSHADOWED BY A PROMINENT INFLAMMATORY COMPONENT.
the breast with atypical ductal hyperplasia--CORE BIOPSY OF THE BREAST WITH ATYPICAL DUCTAL HYPERPLASIA: A PROBABILISTIC APPROACH TO REPORTING.
bile duct adenoma clear cell type--ATYPICAL BILE DUCT ADENOMA, CLEAR CELL TYPE: A PREVIOUSLY UNDESCRIBED TUMOR OF THE LIVER.
well-differentiated neuroendocrine tumor of other sites--THYROID TRANSCRIPTION FACTOR-1 DISTINGUISHES METASTATIC PULMONARY FROM WELL-DIFFERENTIATED NEUROENDOCRINE TUMORS OF OTHER SITES.
vascular hamartoma of the small bowel--CLINICAL AND PATHOLOGICAL OVERLAP IN NONSTEROIDAL ANTI-INFLAMMATORY DRUG-RELATED SMALL BOWEL DIAPHRAGM DISEASE AND THE NEUROMUSCULAR AND VASCULAR HAMARTOMA OF THE SMALL BOWEL.
intestinal metaplasia of the distal esophagus--PHENOTYPE OF BARRETT'S ESOPHAGUS AND INTESTINAL METAPLASIA OF THE DISTAL ESOPHAGUS AND GASTROESOPHAGEAL JUNCTION: AN IMMUNOHISTOCHEMICAL STUDY OF CYTOKERATINS 7 AND 20, DAS-1 AND 45 MI.
epithelioid malignant peripheral nerve sheath tumor and epithelioid angiosarcoma--EXPANDING THE SPECTRUM OF MALIGNANT CHANGE IN SCHWANNOMAS: EPITHELIOID MALIGNANT CHANGE, EPITHELIOID MALIGNANT PERIPHERAL NERVE SHEATH TUMOR, AND EPITHELIOID ANGIOSARCOMA: A STUDY OF 17 CASES.
hyalinizing trabecular tumor of the thyroid adenoma carcinoma--HYALINIZING TRABECULAR TUMOR OF THE THYROID: ADENOMA, CARCINOMA, OR NEOPLASM OF UNCERTAIN MALIGNANT POTENTIAL?
splenic marginal zone lymphoma with or without--SPLENIC MARGINAL ZONE LYMPHOMA WITH OR WITHOUT PLASMACYTIC DIFFERENTIATION.
congenital interstitial cell of cajal hyperplasia with neuronal--CONGENITAL INTERSTITIAL CELL OF CAJAL HYPERPLASIA WITH NEURONAL INTESTINAL DYSPLASIA.
carcinoid tumor of the extrahepatic bile ducts--CARCINOID TUMORS OF THE EXTRAHEPATIC BILE DUCTS: A STUDY OF SEVEN CASES.
pediatric soft tissue tumor with an--A CLINICOPATHOLOGIC STUDY OF 45 PEDIATRIC SOFT TISSUE TUMORS WITH AN ADMIXTURE OF ADIPOSE TISSUE AND FIBROBLASTIC ELEMENTS, AND A PROPOSAL FOR CLASSIFICATION AS LIPOFIBROMATOSIS.
epithelial mesothelioma of the pleura with focal--DECIDUOID EPITHELIAL MESOTHELIOMA OF THE PLEURA WITH FOCAL RHABDOID CHANGE.
perivascular epithelioid clear cell family of tumor with--CLEAR CELL MYOMELANOCYTIC TUMOR OF THE FALCIFORM LIGAMENT/LIGAMENTUM TERES: A NOVEL MEMBER OF THE PERIVASCULAR EPITHELIOID CLEAR CELL FAMILY OF TUMORS WITH A PREDILECTION FOR CHILDREN AND YOUNG ADULTS.
primary synovial sarcoma of the kidney--PRIMARY SYNOVIAL SARCOMA OF THE KIDNEY.
renal angiomyolipoma with epithelioid sarcomatous transformation--RENAL ANGIOMYOLIPOMA WITH EPITHELIOID SARCOMATOUS TRANSFORMATION AND METASTASES: DEMONSTRATION OF THE SAME GENETIC DEFECTS IN THE PRIMARY AND METASTATIC LESIONS.
hyalinizing trabecular adenoma and papillary carcinoma of the thyroid gland--HYALINIZING TRABECULAR ADENOMA AND PAPILLARY CARCINOMA OF THE THYROID GLAND EXPRESS DIFFERENT CYTOKERATIN PATTERNS.
primary malignant melanoma of the urethra--PRIMARY MALIGNANT MELANOMA OF THE URETHRA: A CLINICOPATHOLOGIC ANALYSIS OF 15 CASES.
aggressive digital papillary adenoma and adenocarcinoma--AGGRESSIVE DIGITAL PAPILLARY ADENOCARCINOMA (AGGRESSIVE DIGITAL PAPILLARY ADENOMA AND ADENOCARCINOMA REVISITED).
myoepithelial carcinoma of the salivary glands--MYOEPITHELIAL CARCINOMA OF THE SALIVARY GLANDS: A CLINICOPATHOLOGIC STUDY OF 25 PATIENTS.
primary malignant melanoma of the anterior mediastinum--PRIMARY MALIGNANT MELANOMA OF THE ANTERIOR MEDIASTINUM IN A CHILD.
hyperplasia of interstitial cells of cajal--CAUSE OF FAMILIAL AND MULTIPLE GASTROINTESTINAL AUTONOMIC NERVE TUMORS WITH HYPERPLASIA OF INTERSTITIAL CELLS OF CAJAL IS GERMLINE MUTATION OF THE C-KIT GENE.
giant cell tumor of soft tissues--PRIMARY GIANT CELL TUMOR OF SOFT TISSUES: A STUDY OF 22 CASES.
clear cell tumor in the liver--DIFFERENTIATION OF PRIMARY AND METASTATIC CLEAR CELL TUMORS IN THE LIVER BY IN SITU HYBRIDIZATION FOR ALBUMIN MESSENGER RNA.
foamy gland high-grade prostatic intraepithelial neoplasia--FOAMY GLAND HIGH-GRADE PROSTATIC INTRAEPITHELIAL NEOPLASIA.
ductal carcinoma in situ in breast--CLINICOPATHOLOGIC SIGNIFICANCE OF DUCTAL CARCINOMA IN SITU IN BREAST CORE NEEDLE BIOPSIES WITH INVASIVE CANCER.
systemic mast cell disease involving the bone marrow--UTILITY OF PARAFFIN SECTION IMMUNOHISTOCHEMISTRY FOR C-KIT (CD117) IN THE DIFFERENTIAL DIAGNOSIS OF SYSTEMIC MAST CELL DISEASE INVOLVING THE BONE MARROW.
hematopoietic tumor in chronic myeloproliferative disorders--SCLEROSING EXTRAMEDULLARY HEMATOPOIETIC TUMOR IN CHRONIC MYELOPROLIFERATIVE DISORDERS.
associated with lobular carcinoma in situ and tubular carcinoma--COLUMNAR CELL HYPERPLASIA IS ASSOCIATED WITH LOBULAR CARCINOMA IN SITU AND TUBULAR CARCINOMA.
epithelium with dysplasia of the epididymis--HUMAN PAPILLOMAVIRUS IN SQUAMOUS METAPLASTIC EPITHELIUM WITH DYSPLASIA OF THE EPIDIDYMIS DETECTED BY PCR METHOD.
desmoplastic small cell tumor of soft tissues--PRIMARY DESMOPLASTIC SMALL CELL TUMOR OF SOFT TISSUES AND BONE OF THE HAND.
patients with ductal carcinoma in situ of the breast--PATHOLOGIC FEATURES OF INITIAL BIOPSY SPECIMENS ASSOCIATED WITH RESIDUAL INTRADUCTAL CARCINOMA ON REEXCISION IN PATIENTS WITH DUCTAL CARCINOMA IN SITU OF THE BREAST REFERRED FOR BREAST-CONSERVING THERAPY.
lesions of the central nervous system--FIBRO-OSSEOUS LESIONS OF THE CENTRAL NERVOUS SYSTEM: REPORT OF FOUR CASES AND LITERATURE REVIEW.
gastrointestinal stromal tumor smooth muscle tumor--GASTROINTESTINAL STROMAL TUMORS/SMOOTH MUSCLE TUMORS (GISTS) PRIMARY IN THE OMENTUM AND MESENTERY: CLINICOPATHOLOGIC AND IMMUNOHISTOCHEMICAL STUDY OF 26 CASES.
smooth muscle tumor of the liver--PRIMARY SMOOTH MUSCLE TUMOR OF THE LIVER ENCASING HEPATOBILIARY CYSTADENOMA WITHOUT MESENCHYMAL STROMA.
reversible monoclonal lymphadenopathy in autoimmune lymphoproliferative syndrome with functional--REVERSIBLE MONOCLONAL LYMPHADENOPATHY IN AUTOIMMUNE LYMPHOPROLIFERATIVE SYNDROME WITH FUNCTIONAL FAS (CD95/APO-1) DEFICIENCY.
primary melanocytic neoplasms of the central nervous--PRIMARY MELANOCYTIC NEOPLASMS OF THE CENTRAL NERVOUS SYSTEMS.
mucinous tumor atypical proliferative borderline tumor--EVALUATION OF DIAGNOSTIC CRITERIA AND BEHAVIOR OF OVARIAN INTESTINAL-TYPE MUCINOUS TUMORS: ATYPICAL PROLIFERATIVE (BORDERLINE) TUMORS AND INTRAEPITHELIAL, MICROINVASIVE, INVASIVE, AND METASTATIC CARCINOMAS.
oncocytic mucoepidermoid carcinoma of the salivary glands--ONCOCYTIC MUCOEPIDERMOID CARCINOMA OF THE SALIVARY GLANDS.
polyps of the anus with epithelial--FIBROEPITHELIAL POLYPS OF THE ANUS WITH EPITHELIAL VACUOLATION.
benign schwannoma of the digestive tract--BENIGN SCHWANNOMA OF THE DIGESTIVE TRACT: A CLINICOPATHOLOGIC AND IMMUNOHISTOCHEMICAL STUDY OF FIVE CASES, INCLUDING A CASE OF ESOPHAGEAL TUMOR.
synovial sarcoma of the prostate with t--SYNOVIAL SARCOMA OF THE PROSTATE WITH T(X;18)(P11.2;Q11.2).
familial gastrointestinal autonomic nerve tumor and small intestinal--MULTIPLE FAMILIAL GASTROINTESTINAL AUTONOMIC NERVE TUMORS AND SMALL INTESTINAL NEURONAL DYSPLASIA.
transformation of the small cell variant--TRANSFORMATION OF THE SMALL CELL VARIANT KI-1+ LYMPHOMA TO ANAPLASTIC LARGE CELL LYMPHOMA: PATHOLOGIC AND CLINICAL FEATURES.
low-grade malignant potential of the pancreas--MUCINOUS CYSTIC NEOPLASM (MUCINOUS CYSTADENOCARCINOMA OF LOW-GRADE MALIGNANT POTENTIAL) OF THE PANCREAS: A CLINICOPATHOLOGIC STUDY OF 130 CASES.
classification of urothelial transitional cell neoplasms of the urinary bladder--THE WORLD HEALTH ORGANIZATION/INTERNATIONAL SOCIETY OF UROLOGICAL PATHOLOGY CONSENSUS CLASSIFICATION OF UROTHELIAL (TRANSITIONAL CELL) NEOPLASMS OF THE URINARY BLADDER. BLADDER CONSENSUS CONFERENCE COMMITTEE.
precursor of uterine papillary serous carcinoma--P53 IMMUNOSTAINING AS A SIGNIFICANT ADJUNCT DIAGNOSTIC METHOD FOR UTERINE SURFACE CARCINOMA: PRECURSOR OF UTERINE PAPILLARY SEROUS CARCINOMA.
primary mucinous carcinoma of the skin--PRIMARY MUCINOUS CARCINOMAS OF THE SKIN EXPRESS TFF1, TFF3, ESTROGEN RECEPTOR, AND PROGESTERONE RECEPTORS.
reticulum cell neoplasms of lymph nodes--RETICULUM CELL NEOPLASMS OF LYMPH NODES: A CLINICOPATHOLOGIC STUDY OF 11 CASES WITH RECOGNITION OF A NEW SUBTYPE DERIVED FROM FIBROBLASTIC RETICULAR CELLS.
mixed endometrial stromal and smooth muscle tumor of the uterus--MIXED ENDOMETRIAL STROMAL AND SMOOTH MUSCLE TUMORS OF THE UTERUS: A CLINICOPATHOLOGIC STUDY OF 15 CASES.
benign and malignant spindle cell tumor of soft tissue skin--EXPRESSION OF BCL-2 ONCOPROTEIN IN BENIGN AND MALIGNANT SPINDLE CELL TUMORS OF SOFT TISSUE, SKIN, SEROSAL SURFACES, AND GASTROINTESTINAL TRACT.
related to the ewing family of tumor--OLFACTORY NEUROBLASTOMA IS NOT RELATED TO THE EWING FAMILY OF TUMORS: ABSENCE OF EWS/FLI1 GENE FUSION AND MIC2 EXPRESSION.
small cell sweat gland carcinoma in childhood--SMALL CELL SWEAT GLAND CARCINOMA IN CHILDHOOD.
marginal zone b-cell lymphoma with localized--CD5+ LOW-GRADE MARGINAL ZONE B-CELL LYMPHOMAS WITH LOCALIZED PRESENTATION.
renal cell carcinoma in tuberous sclerosis--APPARENT RENAL CELL CARCINOMAS IN TUBEROUS SCLEROSIS ARE HETEROGENEOUS: THE IDENTIFICATION OF MALIGNANT EPITHELIOID ANGIOMYOLIPOMA.
clear cell sarcoma of the ileum--CLEAR CELL SARCOMA OF THE ILEUM: THE CRUCIAL ROLE OF CYTOGENETICS FOR THE DIAGNOSIS.
angiomyoid and follicular dendritic cell proliferative--ANGIOMYOID AND FOLLICULAR DENDRITIC CELL PROLIFERATIVE LESIONS IN CASTLEMAN'S DISEASE OF HYALINE-VASCULAR TYPE: A STUDY OF 10 CASES.
multifocal micronodular pneumocyte hyperplasia in a patient--CLEAR CELL "SUGAR" TUMOR OF THE LUNG: ASSOCIATION WITH LYMPHANGIOLEIOMYOMATOSIS AND MULTIFOCAL MICRONODULAR PNEUMOCYTE HYPERPLASIA IN A PATIENT WITH TUBEROUS SCLEROSIS.
granulocytic sarcoma of the female genital tract--GRANULOCYTIC SARCOMA OF THE FEMALE GENITAL TRACT: A CLINICOPATHOLOGIC STUDY OF 11 CASES.
gastric neuroendocrine tumor in multiple endocrine neoplasia type i--AGGRESSIVE FORMS OF GASTRIC NEUROENDOCRINE TUMORS IN MULTIPLE ENDOCRINE NEOPLASIA TYPE I.
t-cell lymphoma in the small intestine--NATURAL KILLER-LIKE T-CELL LYMPHOMA IN THE SMALL INTESTINE OF A CHILD WITHOUT EVIDENCE OF ENTEROPATHY.
thymoma and carcinoma of other sites--THYMIC CARCINOMAS, BUT NOT THYMOMAS AND CARCINOMAS OF OTHER SITES, SHOW CD5 IMMUNOREACTIVITY.
papillary carcinoma of the thyroid with stromal--PAPILLARY CARCINOMA OF THE THYROID WITH STROMAL LYMPHOID INFILTRATE.
gamma delta t-cell lymphoma with an--A NODAL GAMMA/DELTA T-CELL LYMPHOMA WITH AN ASSOCIATION OF EPSTEIN-BARR VIRUS.
benign and malignant salivary gland tumor--GENOTYPIC ALTERATIONS IN BENIGN AND MALIGNANT SALIVARY GLAND TUMORS: HISTOGENETIC AND CLINICAL IMPLICATIONS.
transitional cell metaplasia of the uterine cervix--TRANSITIONAL CELL METAPLASIA OF THE UTERINE CERVIX AND VAGINA: AN UNDERRECOGNIZED LESION THAT MAY BE CONFUSED WITH HIGH-GRADE DYSPLASIA. A REPORT OF 59 CASES.
mucosa-associated lymphoid tissue lymphoma and adenocarcinoma of the stomach--SYNCHRONOUS MUCOSA-ASSOCIATED LYMPHOID TISSUE LYMPHOMA AND ADENOCARCINOMA OF THE STOMACH.
follicle center lymphoma of the ampulla of vater--FOLLICLE CENTER LYMPHOMA OF THE AMPULLA OF VATER PRESENTING WITH JAUNDICE: REPORT OF A CASE.
solitary fibrous tumor of the spinal cord--SOLITARY FIBROUS TUMOR OF THE SPINAL CORD.
epithelioid hemangioendothelioma of skin and soft tissues--EPITHELIOID HEMANGIOENDOTHELIOMA OF SKIN AND SOFT TISSUES: CLINICOPATHOLOGIC AND IMMUNOHISTOCHEMICAL STUDY OF 30 CASES.
desmoplastic small round cell tumor of--DESMOPLASTIC SMALL ROUND CELL TUMORS OF THE PARATESTICULAR REGION. A REPORT OF SIX CASES.
malignant giant cell tumor of the tendon sheaths--MALIGNANT GIANT CELL TUMOR OF THE TENDON SHEATHS AND JOINTS (MALIGNANT PIGMENTED VILLONODULAR SYNOVITIS).
pancreatic mucinous cystic neoplasm with sarcomatous--PANCREATIC MUCINOUS CYSTIC NEOPLASM WITH SARCOMATOUS STROMA: A REPORT OF THREE CASES.
malignant vascular tumor of the serous--MALIGNANT VASCULAR TUMORS OF THE SEROUS MEMBRANES MIMICKING MESOTHELIOMA. A REPORT OF 14 CASES.
patients with multiple endocrine neoplasia type i--IMMUNOHISTOCHEMICAL STUDY OF 100 PANCREATIC TUMORS IN 28 PATIENTS WITH MULTIPLE ENDOCRINE NEOPLASIA, TYPE I.
type arising from the prostatic urethra--MUCINOUS ADENOCARCINOMA OF URINARY BLADDER TYPE ARISING FROM THE PROSTATIC URETHRA. DISTINCTION FROM MUCINOUS ADENOCARCINOMA OF THE PROSTATE.
solitary fibrous tumor involving the renal--SOLITARY FIBROUS TUMOR INVOLVING THE RENAL CAPSULE.
usual type of papillary carcinoma of the thyroid--TALL CELL VARIANT OF PAPILLARY THYROID CARCINOMA: A REASSESSMENT AND IMMUNOHISTOCHEMICAL STUDY WITH COMPARISON TO THE USUAL TYPE OF PAPILLARY CARCINOMA OF THE THYROID.
mantle cell lymphoma in a patient--DIFFUSE COLONIC MANTLE CELL LYMPHOMA IN A PATIENT WITH PRESUMED ULCERATIVE COLITIS: DETECTION OF A PRECURSOR MONOCLONAL LYMPHOID POPULATION USING POLYMERASE CHAIN REACTION AND IMMUNOHISTOCHEMISTRY.
low-grade b-cell lymphoma of mucosa-associated lymphoid tissue type of skin and subcutaneous tissue--MARGINAL ZONE LYMPHOMA (LOW-GRADE B-CELL LYMPHOMA OF MUCOSA-ASSOCIATED LYMPHOID TISSUE TYPE) OF SKIN AND SUBCUTANEOUS TISSUE: A STUDY OF 15 PATIENTS.
peripheral nerve sheath tumor of the adrenal--A CASE OF VON RECKLINGHAUSEN'S DISEASE WITH BILATERAL PHEOCHROMOCYTOMA-MALIGNANT PERIPHERAL NERVE SHEATH TUMORS OF THE ADRENAL AND GASTROINTESTINAL AUTONOMIC NERVE TUMORS.
primary squamous cell carcinoma of the ovary--PRIMARY SQUAMOUS CELL CARCINOMA OF THE OVARY. REPORT OF 37 CASES.
primary ovarian squamous cell carcinoma associated--BILATERAL PRIMARY OVARIAN SQUAMOUS CELL CARCINOMA ASSOCIATED WITH HUMAN PAPILLOMA VIRUS INFECTION AND VULVAR AND CERVICAL INTRAEPITHELIAL NEOPLASIA. A CASE REPORT WITH REVIEW OF THE LITERATURE.
clear cell sugar tumor of the pancreas--CLEAR CELL "SUGAR" TUMOR OF THE PANCREAS. A NOVEL MEMBER OF THE FAMILY OF LESIONS CHARACTERIZED BY THE PRESENCE OF PERIVASCULAR EPITHELIOID CELLS.
cutaneous malignant melanotic neurocristic tumor arising in--CUTANEOUS MALIGNANT MELANOTIC NEUROCRISTIC TUMORS ARISING IN NEUROCRISTIC HAMARTOMAS. A MELANOCYTIC TUMOR MORPHOLOGICALLY AND BIOLOGICALLY DISTINCT FROM COMMON MELANOMA.
cells in gastric mucosa-associated lymphoid tissue malt lymphoma--CARCINOMA-LIKE SIGNET-RING CELLS IN GASTRIC MUCOSA-ASSOCIATED LYMPHOID TISSUE (MALT) LYMPHOMA.
solid and cystic papillary epithelial neoplasm of the pancreas--UNBALANCED CHROMOSOMAL TRANSLOCATION, DER(17)T(13;17)(Q14;P11) IN A SOLID AND CYSTIC PAPILLARY EPITHELIAL NEOPLASM OF THE PANCREAS.
follicular dendritic cell tumor of the liver--FOLLICULAR DENDRITIC CELL TUMOR OF THE LIVER. EVIDENCE FOR AN EPSTEIN-BARR VIRUS-RELATED CLONAL PROLIFERATION OF FOLLICULAR DENDRITIC CELLS.
primary embryonal rhabdomyosarcoma of long bone--PRIMARY EMBRYONAL RHABDOMYOSARCOMA OF LONG BONE. CASE REPORT AND REVIEW OF THE LITERATURE.
pleomorphic large cell lymphoma of the mediastinum--PLEOMORPHIC LARGE CELL LYMPHOMAS OF THE MEDIASTINUM.
polycystic adenosis of major salivary glands--SCLEROSING POLYCYSTIC ADENOSIS OF MAJOR SALIVARY GLANDS. A CLINICOPATHOLOGIC ANALYSIS OF NINE CASES.
pleomorphic soft tissue myogenic sarcoma of adulthood--PLEOMORPHIC SOFT TISSUE MYOGENIC SARCOMAS OF ADULTHOOD. A REAPPRAISAL IN THE MID-1990S.
juvenile granulosa cell tumor of the infantile--JUVENILE GRANULOSA CELL TUMOR OF THE INFANTILE TESTIS. EVIDENCE OF A DUAL EPITHELIAL-SMOOTH MUSCLE DIFFERENTIATION.
borderline papillary serous tumour of the fallopian tube--BORDERLINE PAPILLARY SEROUS TUMOUR OF THE FALLOPIAN TUBE.
pleomorphic hyalinizing angiectatic tumor of soft parts--PLEOMORPHIC HYALINIZING ANGIECTATIC TUMOR OF SOFT PARTS. A LOW-GRADE NEOPLASM RESEMBLING NEURILEMOMA.
atypical polypoid adenomyoma of the uterus--ATYPICAL POLYPOID ADENOMYOFIBROMAS (ATYPICAL POLYPOID ADENOMYOMAS) OF THE UTERUS. A CLINICOPATHOLOGIC STUDY OF 55 CASES.
endometrioid carcinoma of the ovary with--ENDOMETRIOID CARCINOMA OF THE OVARY WITH A PROMINENT SPINDLE-CELL COMPONENT, A SOURCE OF DIAGNOSTIC CONFUSION. A REPORT OF 14 CASES.
solitary fibrous tumor of the liver--CD34 POSITIVITY IN SOLITARY FIBROUS TUMOR OF THE LIVER.
solitary fibrous tumor of soft tissue--SOLITARY FIBROUS TUMORS OF SOFT TISSUE. A CLINICOPATHOLOGIC AND IMMUNOHISTOCHEMICAL STUDY OF 12 CASES.
composite follicular variant of papillary carcinoma and mucoepidermoid carcinoma of the thyroid--COMPOSITE FOLLICULAR VARIANT OF PAPILLARY CARCINOMA AND MUCOEPIDERMOID CARCINOMA OF THE THYROID. REPORT OF A CASE AND REVIEW OF THE LITERATURE.
diffuse mesothelioma of the genital tract and peritoneum--LOCALIZED AND DIFFUSE MESOTHELIOMAS OF THE GENITAL TRACT AND PERITONEUM IN WOMEN. A CLINICOPATHOLOGIC STUDY OF NINETEEN TRUE MESOTHELIAL NEOPLASMS, OTHER THAN ADENOMATOID TUMORS, MULTICYSTIC MESOTHELIOMAS, AND LOCALIZED FIBROUS TUMORS.
glycogen-rich clear cell carcinoma of the breast--GLYCOGEN-RICH CLEAR CELL CARCINOMA OF THE BREAST. A CLINICOPATHOLOGIC STUDY OF 21 CASES.
malignant mesothelioma of the tunica vaginalis--MALIGNANT MESOTHELIOMA OF THE TUNICA VAGINALIS. A CLINICOPATHOLOGIC ANALYSIS OF 11 CASES WITH REVIEW OF THE LITERATURE.
benign mesenchymal tumor of the uterus--CELLULAR BENIGN MESENCHYMAL TUMORS OF THE UTERUS. A COMPARATIVE MORPHOLOGIC AND IMMUNOHISTOCHEMICAL ANALYSIS OF 33 HIGHLY CELLULAR LEIOMYOMAS AND SIX ENDOMETRIAL STROMAL NODULES, TWO FREQUENTLY CONFUSED TUMORS.
carcinosarcoma of the female genital tract--CARCINOSARCOMAS OF THE FEMALE GENITAL TRACT. A PATHOLOGIC STUDY OF 29 METASTATIC TUMORS: FURTHER EVIDENCE FOR THE DOMINANT ROLE OF THE EPITHELIAL COMPONENT AND THE CONVERSION THEORY OF HISTOGENESIS.
desmoplastic small round cell tumor of the pleura--DESMOPLASTIC SMALL ROUND CELL TUMOR OF THE PLEURA.
granular cell tumor of the lung--GRANULAR CELL TUMORS OF THE LUNG. CLINICOPATHOLOGIC STUDY OF 20 CASES.
round cell tumor of the tibia--AN UNUSUAL ROUND CELL TUMOR OF THE TIBIA WITH GRANULAR CELLS.
plasma cell granuloma of the lung--INTERLEUKIN-6 AND INTERLEUKIN-1 BETA PRODUCTION IN A PEDIATRIC PLASMA CELL GRANULOMA OF THE LUNG.
b-cell lymphoma of mucosa-associated lymphoid tissue malt--PRIMARY LOW-GRADE HEPATIC B-CELL LYMPHOMA OF MUCOSA-ASSOCIATED LYMPHOID TISSUE (MALT)-TYPE.
pulmonary malignant lymphoma of mucosa-associated lymphoid tissue malt--PULMONARY MALIGNANT LYMPHOMA OF MUCOSA-ASSOCIATED LYMPHOID TISSUE (MALT) ARISING IN A PEDIATRIC HIV-POSITIVE PATIENT.
adenoid cystic carcinoma of the uterine cervix with malignant--ADENOID CYSTIC CARCINOMA OF THE UTERINE CERVIX WITH MALIGNANT STROMA. AN UNUSUAL VARIANT OF CARCINOSARCOMA?
clear cell carcinoma of the gallbladder--CLEAR CELL CARCINOMAS OF THE GALLBLADDER AND EXTRAHEPATIC BILE DUCTS.
squamous cell carcinoma in situ involving--SQUAMOUS CELL CARCINOMA IN SITU INVOLVING MESONEPHRIC REMNANTS. A POTENTIAL DIAGNOSTIC PITFALL.
micropapillary variant of transitional cell carcinoma of the urinary bladder--MICROPAPILLARY VARIANT OF TRANSITIONAL CELL CARCINOMA OF THE URINARY BLADDER. HISTOLOGIC PATTERN RESEMBLING OVARIAN PAPILLARY SEROUS CARCINOMA.
malignant lymphoma of the upper aerodigestive tract--DETECTION OF EPSTEIN-BARR VIRAL RNA IN MALIGNANT LYMPHOMAS OF THE UPPER AERODIGESTIVE TRACT.
rhabdoid tumor of the gastrointestinal tract--RHABDOID TUMORS OF THE GASTROINTESTINAL TRACT.
associated with hamartomatous apocrine gland hyperplasia of--A CASE OF APOCRINE ADENOCARCINOMA ASSOCIATED WITH HAMARTOMATOUS APOCRINE GLAND HYPERPLASIA OF BOTH AXILLAE.
malignant peripheral nerve sheath tumor of infancy--PLEXIFORM MALIGNANT PERIPHERAL NERVE SHEATH TUMOR OF INFANCY AND CHILDHOOD.
t-cell-rich b-cell lymphoma of the spleen--T-CELL-RICH B-CELL LYMPHOMA OF THE SPLEEN.
juvenile granulosa cell tumor in an--TESTICULAR JUVENILE GRANULOSA CELL TUMOR IN AN INFANT WITH X/XY MOSAICISM CLINICALLY DIAGNOSED AS TRUE HERMAPHRODITISM.
solitary fibrous tumor of the orbit--SOLITARY FIBROUS TUMOR OF THE ORBIT.
epithelioid leiomyosarcoma of the skin and subcutaneous tissue--EPITHELIOID LEIOMYOSARCOMA OF THE SKIN AND SUBCUTANEOUS TISSUE. CLINICOPATHOLOGIC, IMMUNOHISTOCHEMICAL, AND ULTRASTRUCTURAL STUDY OF FIVE CASES.
mucin-secreting adenocarcinoma of the prostate with neuroendocrine differentiation--MUCIN-SECRETING ADENOCARCINOMA OF THE PROSTATE WITH NEUROENDOCRINE DIFFERENTIATION AND PANETH-LIKE CELLS.
follicular dendritic cell tumor of the oral cavity--FOLLICULAR DENDRITIC CELL TUMORS OF THE ORAL CAVITY.
associated with luteinized thecoma of the ovary--SCLEROSING PERITONITIS ASSOCIATED WITH LUTEINIZED THECOMAS OF THE OVARY. A CLINICOPATHOLOGICAL ANALYSIS OF SIX CASES.
cystic hamartoma of the renal pelvis--CYSTIC HAMARTOMA OF THE RENAL PELVIS.
inflammatory fibroid polyp of the stomach--INFLAMMATORY FIBROID POLYP OF THE STOMACH. A SPECIAL REFERENCE TO AN IMMUNOHISTOCHEMICAL PROFILE OF 42 CASES.
germ cell neoplasms of the testis--GERM CELL NEOPLASMS OF THE TESTIS.
bizarre parosteal osteochondromatous proliferation of bone--BIZARRE PAROSTEAL OSTEOCHONDROMATOUS PROLIFERATION OF BONE (NORA'S LESION).
low grade b-cell lymphoma of mucosa associated lymphoid tissue--BREAST LYMPHOMA. A B-CELL SPECTRUM INCLUDING THE LOW GRADE B-CELL LYMPHOMA OF MUCOSA ASSOCIATED LYMPHOID TISSUE.
primary lymphoma of the small intestine--PRIMARY LYMPHOMA OF THE SMALL INTESTINE. A CLINICOPATHOLOGICAL STUDY OF 119 CASES.
stage b adenocarcinoma of the prostate--RELATIONSHIP BETWEEN PERINEURAL TUMOR INVASION ON NEEDLE BIOPSY AND RADICAL PROSTATECTOMY CAPSULAR PENETRATION IN CLINICAL STAGE B ADENOCARCINOMA OF THE PROSTATE.
lobular carcinoma in situ of the female breast--LOBULAR CARCINOMA IN SITU OF THE FEMALE BREAST. SHORT-TERM RESULTS OF A PROSPECTIVE NATIONWIDE STUDY. THE DANISH BREAST CANCER COOPERATIVE GROUP.
granulosa cell tumor of the ovary with diffuse--GRANULOSA CELL TUMOR OF THE OVARY WITH DIFFUSE TRUE HEPATIC DIFFERENTIATION SIMULATING STROMAL LUTEINIZATION.
inflammatory pseudotumor of the urinary bladder in--SCLEROSING INFLAMMATORY PSEUDOTUMOR OF THE URINARY BLADDER IN A CHILD.
clear cell sarcoma of soft tissues--CLEAR CELL SARCOMA OF SOFT TISSUES. MAYO CLINIC EXPERIENCE WITH 35 CASES.
ductal carcinoma in situ of the female breast--DUCTAL CARCINOMA IN SITU OF THE FEMALE BREAST. SHORT-TERM RESULTS OF A PROSPECTIVE NATIONWIDE STUDY. THE DANISH BREAST CANCER COOPERATIVE GROUP.
acinic cell carcinoma of the lung--ACINIC CELL CARCINOMA OF THE LUNG ("FECHNER TUMOR"). A CLINICOPATHOLOGIC, IMMUNOHISTOCHEMICAL, AND ULTRASTRUCTURAL STUDY OF FIVE CASES.
combined small cell and spindle cell carcinoma of the lung--A COMBINED SMALL CELL AND SPINDLE CELL CARCINOMA OF THE LUNG. REPORT OF A UNIQUE CASE WITH IMMUNOHISTOCHEMICAL AND ULTRASTRUCTURAL STUDIES.
desmoplastic primitive neuroectodermal tumor with divergent--DESMOPLASTIC PRIMITIVE NEUROECTODERMAL TUMOR WITH DIVERGENT DIFFERENTIATION. BROADENING THE SPECTRUM OF DESMOPLASTIC INFANTILE NEUROEPITHELIAL TUMORS.
primary ovarian small cell carcinoma of pulmonary--PRIMARY OVARIAN SMALL CELL CARCINOMA OF PULMONARY TYPE. A CLINICOPATHOLOGIC, IMMUNOHISTOLOGIC, AND FLOW CYTOMETRIC ANALYSIS OF 11 CASES.
malignant peripheral nerve sheath tumor malignant schwannoma--MALIGNANT PERIPHERAL NERVE SHEATH TUMORS (MALIGNANT SCHWANNOMAS) IN CHILDREN.
ovarian serous tumor of low malignant potential serous borderline tumor--OVARIAN SEROUS TUMORS OF LOW MALIGNANT POTENTIAL (SEROUS BORDERLINE TUMORS). THE RELATIONSHIP OF EXOPHYTIC SURFACE TUMOR TO PERITONEAL "IMPLANTS".
hemangioma of the breast with atypical--HEMANGIOMAS OF THE BREAST WITH ATYPICAL HISTOLOGICAL FEATURES. FURTHER ANALYSIS OF HISTOLOGICAL SUBTYPES CONFIRMING THEIR BENIGN CHARACTER.
transitional cell carcinoma with rhabdoid features--TRANSITIONAL CELL CARCINOMA WITH RHABDOID FEATURES.
peritoneal serous micropapillomatosis of low malignant potential serous borderline tumor of the peritoneum--PERITONEAL SEROUS MICROPAPILLOMATOSIS OF LOW MALIGNANT POTENTIAL (SEROUS BORDERLINE TUMORS OF THE PERITONEUM). A CLINICOPATHOLOGIC STUDY OF 17 CASES.
atypical duct hyperplasia of the breast--ATYPICAL DUCT HYPERPLASIA OF THE BREAST IN YOUNG FEMALES.
multiple glomus tumor of the stomach with intravascular--MULTIPLE GLOMUS TUMORS OF THE STOMACH WITH INTRAVASCULAR SPREAD.
granular cell tumor of the biliary--GRANULAR CELL TUMOR OF THE BILIARY TREE.
stromal neoplasms of the gastrointestinal tract--A FLOW CYTOMETRIC, CLINICAL, AND HISTOLOGICAL STUDY OF STROMAL NEOPLASMS OF THE GASTROINTESTINAL TRACT.
malignant lymphoma of the mucosa-associated lymphoid tissue--MALIGNANT LYMPHOMA OF THE MUCOSA-ASSOCIATED LYMPHOID TISSUE.
low-grade b-cell lymphoma of mucosa-associated lymphoid tissue--PRIMARY LYMPHOMA OF THE TRACHEA WITH MORPHOLOGIC AND IMMUNOPHENOTYPIC CHARACTERISTICS OF LOW-GRADE B-CELL LYMPHOMA OF MUCOSA-ASSOCIATED LYMPHOID TISSUE.
variant of malignant peripheral nerve sheath tumor malignant epithelioid schwannoma--EPITHELIOID VARIANT OF MALIGNANT PERIPHERAL NERVE SHEATH TUMOR (MALIGNANT EPITHELIOID SCHWANNOMA).
malignant fibrous histiocytoma of the extremities--CYTOMETRY AND MORPHOMETRY OF MALIGNANT FIBROUS HISTIOCYTOMA OF THE EXTREMITIES. PREDICTION OF METASTASIS AND MORTALITY.
b-cell lymphoma of mucosa-associated lymphoid tissue--FOLLICULAR COLONIZATION IN B-CELL LYMPHOMA OF MUCOSA-ASSOCIATED LYMPHOID TISSUE.
solitary fibrous tumor of the upper respiratory tract--SOLITARY FIBROUS TUMOR OF THE UPPER RESPIRATORY TRACT. A REPORT OF SIX CASES.
ductal adenoma of the breast with tubular--DUCTAL ADENOMA OF THE BREAST WITH TUBULAR FEATURES. A PROBABLE COMPONENT OF THE COMPLEX OF MYXOMAS, SPOTTY PIGMENTATION, ENDOCRINE OVERACTIVITY, AND SCHWANNOMAS.
clear cell tumor of the lung--CLEAR CELL TUMOR OF THE LUNG. IMMUNOHISTOCHEMICAL AND ULTRASTRUCTURAL EVIDENCE OF MELANOGENESIS.
sclerosing mucoepidermoid thyroid carcinoma with eosinophilia--SCLEROSING MUCOEPIDERMOID THYROID CARCINOMA WITH EOSINOPHILIA. A DISTINCTIVE LOW-GRADE MALIGNANCY ARISING FROM THE METAPLASTIC FOLLICLES OF HASHIMOTO'S THYROIDITIS.
associated with mucinous tumor of the ovary--MUCINOUS TUMORS OF THE APPENDIX ASSOCIATED WITH MUCINOUS TUMORS OF THE OVARY AND PSEUDOMYXOMA PERITONEI. A CLINICOPATHOLOGICAL ANALYSIS OF 22 CASES SUPPORTING AN ORIGIN IN THE APPENDIX.
adenomatous hyperplasia of the rete testis--ADENOMATOUS HYPERPLASIA OF THE RETE TESTIS. A CLINICOPATHOLOGIC STUDY OF NINE CASES.
solitary fibrous tumor of the nasal cavity and paranasal--SOLITARY FIBROUS TUMOR OF THE NASAL CAVITY AND PARANASAL SINUSES.
dysplasia and adenocarcinoma of the prostate--BLOOD GROUP ANTIGEN EXPRESSION IN DYSPLASIA AND ADENOCARCINOMA OF THE PROSTATE.
high-grade dysplasia in a colonic adenoma--PSEUDOINVASION WITH HIGH-GRADE DYSPLASIA IN A COLONIC ADENOMA. DISTINCTION FROM ADENOCARCINOMA.
adrenal cortical adenoma in the spinal canal--ADRENAL CORTICAL ADENOMA IN THE SPINAL CANAL OF AN 8-YEAR-OLD GIRL.
spindle cell neoplasms of lymph nodes--SPINDLE CELL NEOPLASMS OF LYMPH NODES OF PROBABLE RETICULUM CELL LINEAGE. TRUE RETICULUM CELL SARCOMA?
serous borderline tumor of the peritoneum--SEROUS BORDERLINE TUMORS OF THE PERITONEUM.
spindle cell and epithelioid cell nevi with atypia--SPINDLE CELL AND EPITHELIOID CELL NEVI WITH ATYPIA AND METASTASIS (MALIGNANT SPITZ NEVUS).
large cell lymphoma of the mediastinum--PRIMARY LARGE CELL LYMPHOMA OF THE MEDIASTINUM. A HISTOLOGIC AND IMMUNOPHENOTYPIC STUDY OF 29 CASES.
primary mucinous tumor of the ovary--METASTASES FROM CARCINOMAS OF THE PANCREAS SIMULATING PRIMARY MUCINOUS TUMORS OF THE OVARY. A REPORT OF SEVEN CASES.
microinvasive squamous carcinoma of the esophagus--HISTOLOGICAL CLASSIFICATION OF INTRAEPITHELIAL NEOPLASIAS AND MICROINVASIVE SQUAMOUS CARCINOMA OF THE ESOPHAGUS.
multiple lymphomatous polyposis of the gastrointestinal tract--MULTIPLE LYMPHOMATOUS POLYPOSIS OF THE GASTROINTESTINAL TRACT. A CLINICOPATHOLOGICALLY DISTINCTIVE FORM OF NON-HODGKIN'S LYMPHOMA OF B-CELL CENTROCYTIC TYPE.
form of non-hodgkin lymphoma of b-cell--MULTIPLE LYMPHOMATOUS POLYPOSIS OF THE GASTROINTESTINAL TRACT. A CLINICOPATHOLOGICALLY DISTINCTIVE FORM OF NON-HODGKIN'S LYMPHOMA OF B-CELL CENTROCYTIC TYPE.
localized benign and malignant fibrous tumor of the pleura--LOCALIZED BENIGN AND MALIGNANT FIBROUS TUMORS OF THE PLEURA. A CLINICOPATHOLOGIC REVIEW OF 223 CASES.
solitary fibrous tumor of the mediastinum--SOLITARY FIBROUS TUMOR OF THE MEDIASTINUM. A REPORT OF 14 CASES.
cell adenoma of the parathyroid gland--FUNCTIONING OXYPHIL CELL ADENOMAS OF THE PARATHYROID GLAND. A STUDY OF 15 CASES.
small cleaved cell lymphoma in bone marrow--HYPOCELLULAR PARATRABECULAR FOCI OF TREATED SMALL CLEAVED CELL LYMPHOMA IN BONE MARROW BIOPSIES.
benign mesenchymal tumor of lymph node--PALISADED MYOFIBROBLASTOMA. A BENIGN MESENCHYMAL TUMOR OF LYMPH NODE.
squamous cell carcinoma of the gastric--SQUAMOUS CELL CARCINOMA OF THE GASTRIC STUMP. A CASE REPORT AND REVIEW OF THE LITERATURE.
patients with low-grade endometrial stromal sarcoma--PULMONARY METASTASES IN PATIENTS WITH LOW-GRADE ENDOMETRIAL STROMAL SARCOMA. CLINICOPATHOLOGIC FINDINGS WITH IMMUNOHISTOCHEMICAL CHARACTERIZATION.
occult squamous cell carcinoma of the bronchus--RELATIONSHIP BETWEEN LENGTH OF LONGITUDINAL EXTENSION AND MAXIMAL DEPTH OF TRANSMURAL INVASION IN ROENTGENOGRAPHICALLY OCCULT SQUAMOUS CELL CARCINOMA OF THE BRONCHUS (NONPOLYPOID TYPE).
squamous cell carcinoma of the upper aerodigestive tract--DYSPLASIA, IN SITU CARCINOMA, AND PROGRESSION TO INVASIVE SQUAMOUS CELL CARCINOMA OF THE UPPER AERODIGESTIVE TRACT.
primary tumor of the exocrine pancreas--PRIMARY TUMORS OF THE EXOCRINE PANCREAS. CLASSIFICATION, OVERVIEW, AND RECENT CONTRIBUTIONS BY IMMUNOHISTOCHEMISTRY AND ELECTRON MICROSCOPY.
adenosarcoma of the uterus with sarcomatous overgrowth--MüLLERIAN ADENOSARCOMAS OF THE UTERUS WITH SARCOMATOUS OVERGROWTH. A CLINICOPATHOLOGICAL ANALYSIS OF 10 CASES.
smooth muscle tumor of the gastrointestinal tract--SMOOTH MUSCLE TUMORS OF THE GASTROINTESTINAL TRACT. FLOW CYTOMETRIC QUANTITATION OF DNA AND NUCLEAR ANTIGEN CONTENT AND CORRELATION WITH HISTOLOGIC GRADE.
variant of small lymphocytic lymphoma leukemia--PARAIMMUNOBLASTIC VARIANT OF SMALL LYMPHOCYTIC LYMPHOMA/LEUKEMIA.
extramammary paget disease of the oral mucosa with in situ carcinoma of minor salivary gland--EXTRAMAMMARY PAGET'S DISEASE OF THE ORAL MUCOSA WITH IN SITU CARCINOMA OF MINOR SALIVARY GLAND DUCTS.
spindle cell tumor of the pleura fibroma--THREE TYPES OF SPINDLE CELL TUMORS OF THE PLEURA. FIBROMA, SARCOMA, AND SARCOMATOID MESOTHELIOMA.
low malignant potential tumor of the ovary--ENDOMETRIOID PROLIFERATIVE AND LOW MALIGNANT POTENTIAL TUMORS OF THE OVARY. A CLINICOPATHOLOGIC STUDY OF 46 CASES.
primary hepatic non-hodgkin lymphoma in childhood--UNDIFFERENTIATED PRIMARY HEPATIC NON-HODGKIN'S LYMPHOMA IN CHILDHOOD.
malignant lymphoma of the small bowel--A PRIMARY IMMUNOBLASTIC T MALIGNANT LYMPHOMA OF THE SMALL BOWEL, WITH AZUROPHILIC INTRACYTOPLASMIC GRANULES. A HISTOLOGIC, IMMUNOLOGIC, AND ELECTRON MICROSCOPY STUDY.
tumor cells in the lymph nodes--OCCULT TUMOR CELLS IN THE LYMPH NODES OF PATIENTS WITH PATHOLOGICAL STAGE I MALIGNANT MELANOMA. AN IMMUNOHISTOLOGICAL STUDY.
cells of giant cell tumor of tendon sheath--THE CELLS OF GIANT CELL TUMOR OF TENDON SHEATH RESEMBLE OSTEOCLASTS.
follicular thyroid carcinoma with clear cell change--FOLLICULAR THYROID CARCINOMA WITH CLEAR CELL CHANGE SHOWING UNUSUAL ULTRASTRUCTURAL FEATURES.
condylomata acuminata of the urinary bladder--CONDYLOMATA ACUMINATA OF THE URINARY BLADDER. NATURAL HISTORY, VIRAL TYPING, AND DNA CONTENT.
the tall cell variant of papillary thyroid carcinoma--PROGNOSTIC IMPLICATIONS OF THE TALL CELL VARIANT OF PAPILLARY THYROID CARCINOMA.
thymic squamous cell carcinoma associated with mixed type thymoma--MULTIPLE THYMIC SQUAMOUS CELL CARCINOMAS ASSOCIATED WITH MIXED TYPE THYMOMA.
papillary cystic tumor of the pancreas--PAPILLARY CYSTIC TUMOR OF THE PANCREAS. AN ANALYSIS OF CELLULAR DIFFERENTIATION BY ELECTRON MICROSCOPY AND IMMUNOHISTOCHEMISTRY.
clear cell carcinoma of the ovary--OXYPHILIC CLEAR CELL CARCINOMA OF THE OVARY. A REPORT OF NINE CASES.
soft tissue lymphoma of the extremities--PRIMARY EXTRANODAL SOFT TISSUE LYMPHOMA OF THE EXTREMITIES.
early gastric carcinoma with multiple endocrine cell--EARLY GASTRIC CARCINOMA WITH MULTIPLE ENDOCRINE CELL MICRONESTS.
epithelial-stromal tumor of the seminal vesicle--CYSTIC EPITHELIAL-STROMAL TUMOR OF THE SEMINAL VESICLE.
metaplasia of the renal collecting ducts--TRANSITIONAL AND MUCOUS METAPLASIA OF THE RENAL COLLECTING DUCTS AND RENAL PAPILLA.
peutz-jeghers syndrome with adenoma and adenocarcinoma in--PEUTZ-JEGHERS SYNDROME WITH ADENOMAS AND ADENOCARCINOMAS IN COLONIC POLYPS.
primary malignant melanoma of the esophagus--PRIMARY MALIGNANT MELANOMA OF THE ESOPHAGUS.
carcinoma of the prostate with atypical--CARCINOMA OF THE PROSTATE WITH ATYPICAL IMMUNOHISTOLOGICAL FEATURES. CLINICAL AND HISTOLOGIC CORRELATES.
spindle-cell carcinoma of the upper aerodigestive tract--SPINDLE-CELL CARCINOMA OF THE UPPER AERODIGESTIVE TRACT MUCOSA. AN IMMUNOHISTOLOGIC AND ULTRASTRUCTURAL STUDY OF 18 BIPHASIC TUMORS AND COMPARISON WITH SEVEN MONOPHASIC SPINDLE-CELL TUMORS.
adenocarcinoma and large cell carcinoma of lung--EXPRESSION OF VIMENTIN IN SURGICALLY RESECTED ADENOCARCINOMAS AND LARGE CELL CARCINOMAS OF LUNG.
medullary thyroid carcinoma in a patient--DISSEMINATED CALCITONIN-POOR MEDULLARY THYROID CARCINOMA IN A PATIENT WITH CALCITONIN-RICH PRIMARY TUMOR.
adenocarcinoma of the nasal cavity and paranasal--INTESTINAL-TYPE ADENOCARCINOMA OF THE NASAL CAVITY AND PARANASAL SINUSES.
variants of the malignant small cell tumor of thoracopulmonary region--EVIDENCE FOR NEURAL ORIGIN AND PAS-POSITIVE VARIANTS OF THE MALIGNANT SMALL CELL TUMOR OF THORACOPULMONARY REGION ("ASKIN TUMOR").
follicular center-cell lymphoma with plasmacytic differentiation--FOLLICULAR CENTER-CELL LYMPHOMA WITH PLASMACYTIC DIFFERENTIATION, MONOCLONAL PARAPROTEIN, AND PERIPHERAL BLOOD INVOLVEMENT. RECAPITULATION OF NORMAL B-CELL DEVELOPMENT.
malignant epithelioid hemangioendothelioma of the liver--MALIGNANT EPITHELIOID HEMANGIOENDOTHELIOMA OF THE LIVER IN YOUNG WOMEN. RELATIONSHIP TO ORAL CONTRACEPTIVE USE.
signet-ring cell lymphoma of t-cell origin--SIGNET-RING CELL LYMPHOMA OF T-CELL ORIGIN. AN IMMUNOCYTOCHEMICAL AND ULTRASTRUCTURAL STUDY RELATING GIANT VACUOLE FORMATION TO CYTOPLASMIC SEQUESTRATION OF SURFACE MEMBRANE.
adenosarcoma of the renal pelvis with heterologous elements--MESONEPHRIC ADENOSARCOMA OF THE RENAL PELVIS WITH HETEROLOGOUS ELEMENTS.
ovarian sertoli cell tumor with retiform and heterologous elements--OVARIAN SERTOLI CELL TUMOR WITH RETIFORM AND HETEROLOGOUS ELEMENTS.
mucinous adenocarcinoma of the prostate gland--MUCINOUS ADENOCARCINOMA OF THE PROSTATE GLAND.
immature teratoma of the ovary with predominant--IMMATURE TERATOMA OF THE OVARY WITH PREDOMINANT MALIGNANT RETINAL ANLAGE COMPONENT. A PARTHENOGENICALLY DERIVED TUMOR.
langerhans cell granulomatosis of the thymus--HISTIOCYTOSIS X (LANGERHANS' CELL GRANULOMATOSIS) OF THE THYMUS. A CLINICOPATHOLOGIC STUDY OF FOUR CHILDHOOD CASES.
primary neuroendocrine merkel cell carcinoma of the skin--PRIMARY NEUROENDOCRINE (MERKEL CELL?) CARCINOMA OF THE SKIN. I. A CLINICOPATHOLOGIC AND ULTRASTRUCTURAL STUDY OF 43 CASES.
syndrome associated with a rectal cancer--CRONKHITE-CANADA SYNDROME ASSOCIATED WITH A RECTAL CANCER AND ADENOMATOUS CHANGES IN COLONIC POLYPS.
malignant neuroendocrine tumor of the jejunum with osteoclast-like giant cells--MALIGNANT NEUROENDOCRINE TUMOR OF THE JEJUNUM WITH OSTEOCLAST-LIKE GIANT CELLS. ENZYME HISTOCHEMISTRY DISTINGUISHES TUMOR CELLS FROM GIANT CELLS.
pleomorphic adenoma mixed tumor of the major salivary glands--HISTOGENESIS OF BENIGN PLEOMORPHIC ADENOMA (MIXED TUMOR) OF THE MAJOR SALIVARY GLANDS. AN ULTRASTRUCTURAL AND IMMUNOHISTOCHEMICAL STUDY.
oat cell carcinoma of the kidney--PRIMARY OAT CELL CARCINOMA OF THE KIDNEY.
ovarian sertoli-leydig cell tumor with retiform and heterologous--OVARIAN SERTOLI-LEYDIG CELL TUMOR WITH RETIFORM AND HETEROLOGOUS COMPONENTS. REPORT OF A CASE WITH HEPATOCYTIC DIFFERENTIATION AND ELEVATED SERUM ALPHA-FETOPROTEIN.
juvenile granulosa cell tumor of the ovary--JUVENILE GRANULOSA CELL TUMOR OF THE OVARY. A CLINICOPATHOLOGICAL ANALYSIS OF 125 CASES.
nonsmall cell carcinoma of the lung--PROGNOSTIC FACTORS IN SURGICALLY RESECTED LIMITED-STAGE, NONSMALL CELL CARCINOMA OF THE LUNG.
congenital cystic adenomatoid malformation of the lung--CONGENITAL CYSTIC ADENOMATOID MALFORMATION OF THE LUNG IN ADULTS.
spindle-cell carcinoid tumor of the lung--PERIPHERAL SPINDLE-CELL CARCINOID TUMOR OF THE LUNG WITH TYPE II PNEUMOCYTE FEATURES. AN ULTRASTRUCTURAL STUDY WITH COMMENTS ON POSSIBLE HISTOGENESIS.
papillary transitional cell carcinoma of the renal pelvis--GIANT-CELL TUMOR-LIKE PROLIFERATION ASSOCIATED WITH A PAPILLARY TRANSITIONAL CELL CARCINOMA OF THE RENAL PELVIS.
malignant peripheral nerve sheath tumor arising--MALIGNANT PERIPHERAL NERVE SHEATH TUMORS ARISING FROM GANGLIONEUROMAS.
small cell tumor of the lung--SMALL CELL TUMORS OF THE LUNG.
primary mucinous adenocarcinoma of the endometrium--PRIMARY MUCINOUS ADENOCARCINOMA OF THE ENDOMETRIUM. A CLINICOPATHOLOGIC AND HISTOCHEMICAL STUDY.
form of mixed germ cell tumor--DIFFUSE EMBRYOMA OF THE TESTIS. A DISTINCTIVE FORM OF MIXED GERM CELL TUMOR.
lesions of the head and neck--TUMEFACTIVE FIBRO-INFLAMMATORY LESIONS OF THE HEAD AND NECK.
placental site trophoblastic tumor trophoblastic pseudotumor of the uterus with metastases--PLACENTAL SITE TROPHOBLASTIC TUMOR (TROPHOBLASTIC PSEUDOTUMOR) OF THE UTERUS WITH METASTASES AND FATAL OUTCOME. CLINICAL AND AUTOPSY OBSERVATIONS OF A CASE.
reactive lymphoid hyperplasia of the spleen--LOCALIZED REACTIVE LYMPHOID HYPERPLASIA OF THE SPLEEN SIMULATING MALIGNANT LYMPHOMA. A REPORT OF SEVEN CASES.
primary lymphoma of the gastrointestinal tract--PRIMARY LYMPHOMAS OF THE GASTROINTESTINAL TRACT. ANALYSIS OF PROGNOSTIC FACTORS WITH EMPHASIS ON HISTOLOGICAL TYPE.
neuroendocrine merkel cell carcinoma and squamous carcinoma of the skin--ASSOCIATION BETWEEN NEUROENDOCRINE (MERKEL CELL) CARCINOMA AND SQUAMOUS CARCINOMA OF THE SKIN.
primary malignant lymphoma of the cauda equina--PRIMARY MALIGNANT LYMPHOMA OF THE CAUDA EQUINA.
bilateral juvenile granulosa cell tumor in--BILATERAL JUVENILE GRANULOSA CELL TUMORS IN A 4-MONTH-OLD DYSMORPHIC INFANT. A CLINICAL, HISTOLOGIC, AND ULTRASTRUCTURAL STUDY.
botryoid rhabdomyosarcoma of the biliary tract--BOTRYOID RHABDOMYOSARCOMA OF THE BILIARY TRACT.
clear cell tumor of the kidney--UNUSUAL CLEAR CELL TUMOR OF THE KIDNEY IN INFANCY.
a malignant mixed mesodermal tumor of the ovary--ALPHA-1-ANTITRYPSIN IN A MALIGNANT MIXED MESODERMAL TUMOR OF THE OVARY.
small cell anaplastic carcinoma of the lung with glandular--SMALL CELL ANAPLASTIC CARCINOMA OF THE LUNG WITH GLANDULAR AND SQUAMOUS DIFFERENTIATION.
neoplasms arising in congenital giant nevi--NEOPLASMS ARISING IN CONGENITAL GIANT NEVI: MORPHOLOGIC STUDY OF SEVEN CASES AND A REVIEW OF THE LITERATURE.
variant of transitional cell tumor of the pituitary--CYSTIC PROLACTINOMA: A VARIANT OF "TRANSITIONAL CELL TUMOR" OF THE PITUITARY.
clear cell carcinoma of the skin--CLEAR CELL CARCINOMA OF THE SKIN. A VARIANT OF THE SQUAMOUS CELL CARCINOMA THAT SIMULATES SEBACEOUS CARCINOMA.
cell anaplastic carcinoma of the lung--SMALL CELL SQUAMOUS AND MIXED SMALL CELL SQUAMOUS--SMALL CELL ANAPLASTIC CARCINOMAS OF THE LUNG.
lobular carcinoma in situ and intraductal carcinoma in--COEXISTENT LOBULAR CARCINOMA IN SITU AND INTRADUCTAL CARCINOMA IN A SINGLE LOBULAR-DUCT UNIT.
yolk sac tumor of the anterior mediastinum--YOLK SAC TUMOR OF THE ANTERIOR MEDIASTINUM. CASE REPORT WITH LIGHT- AND ELECTRON-MICROSCOPIC EXAMINATION AND IMMUNOHISTOCHEMICAL STUDY OF ALPHA-FETOPROTEIN.
lymphoid hyperplasia of the gastrointestinal tract--LYMPHOID HYPERPLASIA OF THE GASTROINTESTINAL TRACT. A STUDY OF 26 CASES AND REVIEW OF THE LITERATURE.
cystadenofibroma of the ovary with epithelial atypia--CYSTADENOFIBROMAS OF THE OVARY WITH EPITHELIAL ATYPIA.
minimal deviation malignant melanoma arising in--MINIMAL DEVIATION MALIGNANT MELANOMA ARISING IN A CONGENITAL NEVUS.
